# Supplementary material for: Reexamination of the Species Assignment of Diacavolinia Pteropods Using DNA Barcoding
Source: PLoS One. 2013 Jan 15;8(1):e53889. doi: 10.1371/journal.pone.0053889 (PMC3545881; doi:10.1371/journal.pone.0053889)
Supplement: File S1 — File containing the aligned 658 base pair (bp) COI region for Cavoliniinae from this study and from Genbank. (FAS) [file pone.0053889.s001.fas]

>Diacavolinia_vanutrechti_JX183614
AACTTTATATTTAATTTTTGGTGTTTGATGTGGAATAGTCGGGACGGGTTTGTCTTTACTAATTCGGTATGAATTAAGAATACCAGGTACTTTACTGATGGATGGACATCTATATAATGTTATTGTTACGGCTCATGCTTTTGTTATAATTTTCTTTTTAGTGATACCTGTACTGATTGGAGGGTTCGGAAATTGAATACTGCCCCTATTAATTGGGGCCCCAGATATGTCCTTTCCTCGAATAAATAATTTATCATTTTGACTCTTACCTCCTTCATTTATTTTTTTACTTTGTAGATCAATAACTGAGTCTGGGGTTGGTACTGGGTGAACGGTATACCCTCCTTTAAGAGGGCCAATCGCCCACGCCGGTGCTGGAGTAGACTTGGCAATTTTTTCTTTACACGTGGCAGGGGTTTCTTCAATTCTAGGAGCGATTAATTTTATAACTACTGTTATTAATATACGTGCCCCTGGAATCACTTGAGAGCGGTTAAATTTATTCGTTTGATCTGTATTTTTAACTACTATTCTTCTCTTGTTATCACTTCCGGTTCTCGCAGGTGCTATTACTATATTGTTAACGGACCGAAATTTTAACACTTCTTTCTTTGACCCTTCTGGTGGGGGTGATCCTATTTTATTCCAACACTTGTTT
>Diacavolinia_vanutrechti_JX183615
AACTTTATATTTAATTTTTGGTGTTTGATGTGGAATAGTCGGGACGGGTTTGTCTTTACTAATTCGATATGAATTAAGAATACCAGGTACTTTACTGATGGATGGACATCTATATAATGTTATTGTTACGGCTCATGCTTTTGTTATAATTTTCTTTTTAGTGATACCTGTACTGATTGGAGGGTTCGGAAATTGAATACTGCCCCTATTAATTGGGGCCCCAGATATGTCCTTTCCTCGAATAAATAATTTATCATTTTGACTCTTACCTCCTTCATTTATTTTTTTACTTTGTAGATCAATAACTGAGTCTGGGGTTGGTACTGGGTGAACGGTATACCCTCCTTTAAGAGGGCCAATCGCCCACGCCGGTGCTGGAGTAGACTTGGCAATTTTTTCTTTACACGTGGCAGGGGTTTCTTCAATTCTAGGAGCGATTAATTTTATAACTACTGTTATTAATATGCGTGCCCCTGGAATCACTTGAGAGCGGTTAAATTTATTTGTTTGATCTGTATTTTTAACTACTATTCTTCTCTTATTATCACTTCCGGTTCTTGCAGGTGCTATTACTATATTGTTAACGGACCGAAATTTTAACACTTCTTTCTTTGATCCTTCTGGTGGGGGTGATCCTATTTTATTCCAACACTTGTTT
>Diacavolinia_vanutrechti_JX183616
AACTTTATATTTAATTTTTGGTGTTTGATGTGGAATAGTCGGGACGGGTTTGTCTTTACTAATTCGATATGAATTAAGAATACCAGGTACTTTACTGATGGATGGACATCTATATAATGTTATTGTTACGGCTCATGCTTTTGTTATAATTTTCTTTTTAGTGATACCTGTACTGATTGGAGGGTTCGGAAATTGAATGCTGCCCCTATTAATTGGGGCCCCAGATATGTCCTTCCCTCGAATAAATAATTTATCATTTTGACTCTTACCTCCTTCATTTATTTTTTTACTTTGTAGATCAATAACTGAGTCTGGGGTTGGTACTGGGTGAACGGTATACCCTCCTTTAAGAGGGCCAATCGCCCACGCCGGTGCTGGAGTAGACTTGGCAATTTTTTCTTTACACGTGGCAGGGGTTTCTTCAATTCTAGGAGCGATTAATTTTATAACTACTGTTATTAATATACGTGCCCCTGGAATCACTTGAGAGCGGTTAAATTTATTCGTTTGATCTGTATTTTTAACTACTATTCTTCTCTTATTATCACTTCCGGTTCTTGCAGGTGCTATTACTATATTGTTAACGGACCGAAATTTTAACACTTCTTTCTTTGACCCTTCTGGTGGGGGTGATCCTATTTTATTCCAACACTTGTTT
>Diacavolinia_sp._JX183613
AACCTTATATTTAATTTTCGGAGTTTGATGTGGAATGGTAGGGACAGGGCTGTCCTTACTTATTCGATATGAACTAAGGATGCCAGGAACTCTTTTAATGGACGGACATTTATATAATGTCATTGTTACTGCTCATGCTTTTGTTATAATTTTCTTTCTAGTAATACCTGTGCTTATTGGTGGGTTTGGAAACTGGATGTTGCCTTTACTTATTGGGGCTCCAGATATATCCTTCCCTCGAATAAATAATCTTTCTTTCTGACTTTTACCTCCCTCGTTCATTTTTCTTCTCTCTAGATCAATGACTGAGTCGGGTGTTGGGACTGGATGAACAGTGTACCCTCCTCTAAGGGGGCCAATTGCTCACGCAGGTGCGGGAGTAGATCTGGCTATTTTTTCTTTACACGTGGCAGGGATCTCTTCAATTTTAGGTGCGATTAATTTTATAACTACTGTTATCAATATACGTGCACCAGGAATTACTTGAGAGCGACTAAACTTATTTGTTTGGTCAGTTTTTTTAACTACTATTCTACTTCTTTTATCACTTCCGGTACTTGCAGGTGCTATCACCATGTTATTAACGGATCGGAATTTCAACACCTCTTTCTTCGATCCTTCCGGAGGAGGAGACCCTATTCTATTTCAACACCTATTT
>Diacavolinia_strangulata_JX183564
AACCTTATATTTAATTTTCGGCGTTTGATGTGGAATGGTAGGGACAGGACTGTCCTTACTTATTCGATATGAGCTAAGGATGCCAGGAACTCTTTTAATGGACGGACATTTATATAATGTCATTGTTACTGCTCATGCTTTTGTTATAATTTTCTTTCTAGTAATACCTGTGCTTATTGGTGGGTTTGGAAACTGGATGTTGCCTTTACTCATTGGGGCTCCAGATATATCCTTCCCTCGAATAAATAATCTTTCTTTCTGACTTTTACCTCCCTCGTTCATTTTTCTTCTCTCTAGATCAATGACTGAGTCGGGTGTTGGGACTGGATGAACAGTATACCCTCCTCTAAGGGGGCCAATTGCTCACGCAGGTGCGGGAGTAGATCTGGCTATTTTTTCTTTACACGTGGCAGGAATCTCTTCAATTTTAGGTGCGATTAATTTTATAACTACTGTTATTAATATACGTGCACCAGGAATTACTTGAGAGCGACTAAACTTATTTGTTTGGTCAGTTTTTTTAACTACTATTCTACTTCTTTTATCGCTTCCGGTACTTGCAGGTGCTATCACTATATTATTAACGGATCGGAATTTTAACACCTCTTTCTTCGATCCTTCCGGAGGAGGAGACCCTATTTTATTTCAACACCTATTT
>Diacavolinia_strangulata_JX183565
AACCTTATATTTAATTTTCGGAGTTTGATGTGGAATGGTAGGGACAGGGCTGTCCTTACTTATTCGATATGAACTAAGGATGCCAGGAACTCTTTTAATGGACGGACATTTATATAATGTCATTGTTACTGCTCATGCTTTTGTTATAATTTTCTTTCTAGTAATACCTGTGCTTATTGGTGGGTTTGGAAACTGGATGTTGCCTTTACTTATTGGGGCTCCAGATATATCCTTCCCTCGAATAAATAATCTTTCTTTCTGACTTTTACCTCCCTCGTTCATTTTTCTTCTCTCTAGATCAATGACTGAGTCGGGTGTTGGGACTGGATGAACAGTGTACCCTCCTCTAAGGGGGCCAATTGCTCACGCAGGTGCGGGAGTAGATCTGGCTATTTTTTCTTTACACGTGGCAGGGATCTCTTCAATTTTAGGTGCGATTAATTTTATAACTACTGTTATCAATATACGTGCACCAGGAATTACTTGAGAGCGACTAAACTTATTTGTTTGGTCAGTTTTTTTAACTACTATTCTACTTCTTTTATCGCTTCCGGTACTTGCAGGTGCTATCACCATGTTATTAACGGATCGGAATTTCAACACCTCTTTCTTCGACCCTTCCGGAGGAGGAGACCCTATTCTATTTCAACACCTATTT
>Diacavolinia_strangulata_JX183566
AACCTTATATTTAATTTTCGGCGTTTGATGTGGAATGGTAGGGACAGGACTGTCCTTACTTATTCGATATGAACTAAGGATGCCAGGAACTCTTTTAATGGACGGACATTTATATAATGTCATTGTTACTGCTCATGCTTTTGTTATAATTTTCTTTCTAGTAATACCTGTGCTTATTGGTGGGTTTGGAAACTGGATGTTGCCTTTACTTATTGGGGCTCCAGATATATCCTTCCCTCGAATAAATAATCTTTCTTTCTGACTTTTACCCCCCTCGTTCATTTTTCTTCTCTCTAGATCAATGACTGAGTCGGGTGTTGGGACTGGATGAACAGTGTACCCCCCTCTAAGGGGGCCAATTGCTCACGCAGGTGCGGGAGTAGACCTGGCTATTTTTTCTTTACACGTAGCAGGAATCTCTTCAATTTTAGGTGCAATTAATTTTATAACTACTGTTATCAATATACGTGCACCAGGAATTACTTGAGAGCGACTAAACTTATTTGTTTGGTCAGTTTTTTTAACTACTATTCTACTTCTTTTATCACTTCCGGTACTTGCAGGTGCTATCACTATATTATTAACGGATCGGAATTTCAACACCTCTTTCTTCGATCCTTCCGGAGGAGGAGACCCTATTCTATTTCAACATCTATTT
>Diacavolinia_strangulata_JX183567
AACCTTATACTTAATTTTCGGAGTTTGATGTGGAATGGTAGGGACAGGGCTGTCCTTACTTATTCGATATGAACTAAGGATGCCAGGAACTCTTTTAATGGACGGACATTTATATAATGTCATTGTTACTGCTCATGCTTTTGTTATAATTTTCTTTCTAGTAATACCTGTACTTATTGGTGGGTTTGGAAACTGGATGTTGCCTTTACTTATTGGGGCTCCAGATATATCCTTCCCTCGAATAAATAATCTTTCTTTCTGACTTTTACCTCCCTCGTTCATTTTTCTTCTCTCTAGATCAATGACTGAGTCGGGTGTTGGGACTGGATGAACAGTGTACCCTCCTCTAAGGGGGCCAATTGCTCACGCAGGTGCGGGAGTAGATCTGGCTATTTTTTCTTTACACGTGGCAGGGATCTCTTCAATTTTAGGTGCGATTAATTTTATAACTACTGTTATCAATATACGTGCACCAGGAATCACTTGAGAGCGACTAAACTTATTTGTTTGGTCAGTTTTTTTAACTACTATTCTACTTCTTTTATCGCTTCCGGTACTTGCAGGTGCTATCACCATGTTATTAACGGATCGGAATTTCAACACCTCTTTCTTCGATCCTTCCGGAGGAGGAGACCCTATTCTATTTCAACACCTATTT
>Diacavolinia_strangulata_JX183568
AACCTTATATTTAATTTTCGGCGTTTGATGTGGAATGGTAGGGACAGGACTGTCCTTACTTATTCGATATGAACTAAGGATGCCAGGAACTCTTTTAATGGACGGACATTTATACAATGTCATTGTTACTGCTCATGCTTTTGTTATAATTTTCTTTTTAGTAATACCTGTGCTTATTGGTGGGTTTGGAAACTGGATGTTGCCTTTACTTATTGGGGCCCCAGATATATCCTTCCCTCGAATAAATAATCTTTCTTTCTGACTTTTACCTCCCTCGTTCATTTTTCTTCTCTCTAGATCAATGACTGAGTCGGGTGTTGGGACTGGATGAACAGTGTACCCTCCTCTAAGGGGGCCAATTGCTCACGCAGGTGCGGGAGTAGATCTGGCTATTTTTTCTTTACACGTGGCAGGAATCTCTTCAATTTTAGGTGCGATTAATTTTATAACTACTGTTATCAATATACGTGCACCAGGAATTACTTGAGAGCGACTAAACTTATTTGTTTGGTCAGTTTTTTTAACTACTATTCTACTTCTTTTATCGCTTCCGGTACTTGCAGGTGCTATCACTATATTATTAACGGATCGGAATTTCAACACCTCTTTCTTTGATCCTTCCGGAGGAGGAGACCCTATTCTATTTCAACACCTATTT
>Diacavolinia_strangulata_JX183569
AACCTTATATTTAATTTTCGGAGTTTGATGTGGAATGGTAGGGACAGGACTGTCCTTACTTATTCGATATGAACTAAGGATGCCAGGAACTCTTTTAATGGACGGACATTTATATAATGTCATTGTTACTGCTCATGCTTTTGTTATAATTTTCTTTCTAGTAATACCTGTGCTTATTGGTGGGTTTGGAAACTGGATGTTGCCTTTACTTATTGGGGCTCCAGATATATCCTTCCCTCGAATAAATAATCTTTCTTTCTGACTTTTACCTCCCTCGTTCATTTTTCTTCTCTCTAGATCAATGACTGAGTCGGGTGTTGGGACTGGATGAACAGTGTACCCTCCTCTAAGGGGGCCAATTGCTCACGCAGGTGCGGGAGTAGATCTGGCTATTTTTTCTTTACACGTGGCAGGGATCTCTTCAATTTTAGGTGCGATTAATTTTATAACTACTGTTATCAATATACGTGCACCAGGAATCACTTGAGAGCGACTAAACTTATTTGTTTGGTCAGTTTTTTTAACTACTATTCTACTTCTTTTATCGCTTCCGGTACTTGCAGGTGCTATCACCATGTTATTAACGGATCGGAATTTCAACACCTCTTTCTTCGATCCTTCCGGAGGAGGAGACCCTATTCTATTTCAACACCTATTT
>Diacavolinia_strangulata_JX183570
AACCTTATATTTAATTTTCGGAGTTTGATGTGGAATGGTAGGGACAGGGCTGTCCTTACTTATTCGATATGAACTAAGGATGCCAGGAACTCTTTTAATGGACGGACATTTATATAATGTCATTGTTACTGCTCATGCTTTTGTTATAATTTTCTTTCTAGTAATACCTGTGCTTATTGGTGGGTTTGGAAACTGGATGTTGCCTTTACTTATTGGGGCTCCAGATATATCCTTCCCTCGAATAAATAATCTTTCTTTCTGACTTTTACCTCCCTCGTTCATTTTTCTTCTCTCTAGATCAATGACTGAGTCGGGTGTTGGGACTGGATGAACAGTGTACCCTCCTCTAAGGGGGCCAATTGCTCACGCAGGTGCGGGAGTAGATCTGGCTATTTTTTCTTTACACGTGGCAGGGATCTCTTCAATTTTAGGTGCGATTAATTTTATAACTACTGTTATCAATATACGTGCACCAGGAATCACTTGAGAGCGACTAAATTTATTTGTTTGATCAGTTTTTTTAACTACTATTCTACTTCTTTTATCTCTTCCGGTACTTGCAGGTGCTATCACCATATTATTAACGGATCGGAATTTCAACACCTCTTTCTTCGATCCTTCCGGAGGAGGAGACCCTATTCTATTTCAACACCTATTT
>Diacavolinia_strangulata_JX183571
AACCTTATATTTAATTTTCGGCGTTTGATGTGGAATGGTAGGGACAGGGCTGTCCTTACTTATTCGATATGAACTAAGGATGCCAGGAACTCTTTTAATGGACGGACATTTATATAATGTCATTGTTACTGCTCATGCTTTTGTTATAATTTTCTTTCTAGTAATACCTGTGCTTATTGGTGGGTTTGGAAACTGGATGTTGCCTTTACTTATTGGGGCTCCAGATATATCCTTCCCTCGAATGAATAATCTTTCTTTCTGACTTTTACCTCCCTCGTTCATTTTTCTTCTCTCTAGATCAATGACTGAGTCGGGTGTTGGGACTGGATGAACAGTGTACCCTCCTCTAAGGGGGCCAATTGCTCACGCAGGTGCGGGAGTAGATCTGGCTATTTTTTCTTTACACGTGGCAGGGATCTCTTCAATTTTAGGTGCGATTAATTTTATAACTACTGTTATCAATATACGTGCACCAGGAATTACTTGAGAGCGACTAAACTTATTTGTTTGGTCAGTTTTTTTAACTACTATTCTACTTCTTTTATCGCTTCCGGTACTTGCAGGTGCTATCACCATGTTATTAACGGATCGGAATTTCAACACCTCTTTCTTCGATCCTTCCGGAGGAGGAGACCCTATTCTATTTCAACACCTATTT
>Diacavolinia_strangulata_JX183572
AACCTTATATTTAATTTTCGGAGTTTGATGTGGAATGGTAGGGACAGGGCTGTCCTTACTTATTCGATATGAACTAAGGATGCCAGGAACTCTTTTAATGGACGGACATTTATATAATGTCATTGTTACTGCTCATGCTTTTGTTATAATTTTCTTTCTAGTAATACCTGTGCTTATTGGTGGGTTTGGAAACTGGATGTTGCCTTTACTTATTGGGGCTCCAGATATATCCTTCCCTCGAATAAATAATCTTTCTTTCTGACTTTTACCTCCCTCGTTCATTTTTCTTCTCTCTAGATCAATGACTGAGTCGGGTGTTGGGACTGGATGAACAGTGTACCCTCCTCTAAGGGGGCCAATTGCTCACGCAGGTGCGGGAGTAGATCTGGCTATTTTTTCTTTACACGTGGCAGGGATCTCTTCAATTTTAGGTGCGATTAATTTTATAACTACTGTTATCAATATACGTGCACCAGGAATTACTTGAGAGCGACTAAACTTATTTGTTTGGTCAGTTTTTTTAACTACTATTCTACTTCTTTTATCGCTTCCGGTACTTGCAGGTGCTATCACCATGTTATTAACGGATCGGAATTTCAACACCTCTTTCTTCGATCCTTCCGGAGGAGGAGACCCTATTCTATTTCAACACCTATTT
>Diacavolinia_strangulata_JX183573
AACCTTATATTTAATTTTCGGCGTTTGATGTGGAATGGTAGGGACAGGACTGTCCTTACTTATTCGATATGAATTAAGGATGCCAGGAACTCTTTTAATGGACGGACATTTATATAATGTCATTGTTACTGCTCATGCTTTTGTTATAATTTTCTTTCTAGTAATACCTGTGCTTATTGGTGGGTTTGGAAACTGGATGTTACCTTTACTTATTGGGGCTCCAGATATATCCTTCCCTCGAATAAATAATCTTTCTTTCTGACTTTTACCTCCCTCGTTCATTTTTCTTCTCTCTAGATCAATGACTGAGTCGGGTGTTGGGACTGGATGAACAGTGTACCCTCCTCTAAGGGGGCCAATTGCTCACGCAGGTGCGGGAGTAGATCTGGCTATTTTTTCTTTACACGTGGCAGGAATCTCTTCAATTTTAGGTGCGATTAATTTTATAACTACTGTTATCAATATACGTGCACCAGGAATTACTTGAGAGCGACTAAACTTATTTGTTTGGTCAGTTTTTTTAACTACTATTCTACTTCTTTTATCGCTTCCGGTACTTGCAGGTGCTATCACTATATTATTAACGGATCGGAATTTCAACACCTCTTTCTTCGACCCTTCCGGAGGAGGAGATCCTATTCTATTTCAACACCTATTT
>Diacavolinia_strangulata_JX183574
AACCTTATATTTAATTTTCGGAGTTTGATGTGGAATGGTAGGGACAGGGCTGTCCTTACTTATTCGATATGAACTAAGGATGCCAGGAACTCTTTTAATGGACGGACATTTATATAATGTCATTGTTACTGCTCATGCTTTTGTTATAATTTTCTTTCTAGTAATACCTGTGCTTATTGGTGGGTTTGGAAACTGGATGTTGCCTTTACTTATTGGGGCTCCAGATATATCCTTCCCTCGAATAAATAATCTTTCTTTCTGACTTTTACCTCCCTCGTTCATTTTTCTTCTCTCTAGATCAATGACTGAGTCGGGTGTTGGGACTGGATGAACAGTGTACCCTCCTCTAAGGGGGCCAATTGCTCACGCAGGTGCGGGAGTAGATCTGGCTATTTTTTCTTTACACGTGGCAGGGATCTCTTCAATTTTAGGTGCGATTAATTTTATAACTACTGTTATCAATATACGTGCACCAGGAATTACTTGAGAGCGACTAAACTTATTTGTTTGGTCAGTTTTTTTAACTACTATTCTACTTCTTTTATCACTTCCGGTACTTGCAGGTGCTATCACCATGTTATTAACGGATCGGAATTTCAACACCTCTTTCTTCGATCCTTCCGGAGGAGGAGACCCTATTCTATTTCAACACCTATTT
>Diacavolinia_strangulata_JX183575
AACCTTATATTTAATTTTCGGCGTTTGATGTGGAATGGTAGGGACAGGACTGTCCTTACTTATTCGATATGAACTAAGGATGCCAGGAACTCTTTTAATGGACGGACATTTATATAATGTCATTGTTACTGCTCATGCTTTTGTTATAATTTTCTTTCTAGTAATACCTGTGCTTATTGGTGGGTTTGGAAACTGGATGTTGCCTTTACTTATTGGTGCTCCAGATATATCCTTCCCTCGAATAAATAATCTTTCTTTCTGACTTTTACCTCCCTCGTTCATTTTTCTTCTCTCTAGATCAATGACTGAGTCGGGTGTTGGGACTGGATGAACAGTGTACCCTCCTCTAAGGGGGCCAATTGCTCACGCAGGTGCGGGAGTAGATCTGGCTATTTTTTCTTTACACGTGGCAGGAATCTCTTCAATTTTAGGTGCGATTAATTTTATAACTACTGTTATCAATATACGTGCACCAGGAATTACTTGAGAGCGACTAAACTTATTTGTTTGGTCAGTTTTTTTAACTACTATTCTACTTCTTTTATCGCTTCCGGTACTTGCAGGTGCTATCACTATATTATTAACGGATCGGAATTTTAATACCTCTTTCTTCGATCCTTCCGGAGGAGGAGACCCTATTCTATTTCAACACCTATTT
>Diacavolinia_strangulata_JX183576
AACCTTATATTTAATTTTCGGCGTTTGATGTGGAATGGTAGGGACAGGACTGTCCTTACTTATTCGATATGAACTAAGGATGCCAGGAACTCTTTTAATGGACGGACATTTATATAATGTCATTGTTACTGCTCATGCTTTTGTTATAATTTTCTTTCTAGTAATACCTGTGCTTATTGGTGGGTTTGGAAACTGGATGTTACCTTTACTTATTGGGGCTCCAGATATATCCTTCCCTCGAATAAATAATCTTTCTTTCTGACTTTTACCTCCCTCGTTCATTTTTCTTCTCTCTAGATCAATGACTGAGTCGGGTGTTGGGACTGGATGAACAGTGTACCCTCCTCTAAGGGGGCCAATTGCTCACGCAGGTGCGGGAGTAGATCTGGCTATTTTTTCTTTACACGTGGCAGGAATCTCTTCAATTTTAGGTGCGATTAATTTTATAACTACTGTTATCAATATACGTGCACCAGGAATTACTTGAGAGCGACTAAACTTATTTGTTTGGTCAGTTTTTTTAACTACTATTCTACTTCTTTTATCGCTTCCGGTACTTGCAGGTGCTATCACTATATTATTAACGGATCGAAATTTCAACACCTCTTTCTTCGATCCTTCCGGAGGAGGAGATCCTATTCTATTTCAACACCTATTT
>Diacavolinia_strangulata_JX183577
AACTTTATATTTAATTTTCGGAGTTTGATGTGGGATGGTAGGGACAGGGCTGTCCTTACTTATTCGATATGAACTAAGGATGCCAGGAACTCTTTTAATGGACGGACATTTATATAATGTCATTGTTACTGCTCATGCTTTTGTTATAATTTTCTTTCTAGTAATACCTGTGCTTATTGGTGGGTTTGGAAACTGGATGTTGCCTTTACTTATTGGGGCTCCAGATATATCCTTCCCTCGAATAAATAATCTTTCTTTCTGACTTTTACCTCCCTCATTCATTTTTCTTCTCTCTAGATCAATGACTGAGTCGGGTGTTGGGACTGGATGAACAGTGTACCCTCCTCTAAGGGGGCCAATTGCTCACGCAGGTGCGGGAGTAGATCTGGCTATTTTTTCTTTACATGTGGCAGGGATCTCTTCAATTTTAGGTGCGATTAATTTTATAACTACTGTTATCAATATACGTGCACCAGGAATTACTTGAGAGCGACTAAACTTATTTGTTTGGTCAGTTTTTTTAACTACTATTCTACTTCTTTTATCGCTTCCGGTACTTGCAGGTGCTATCACCATGTTATTAACGGATCGGAATTTCAACACCTCTTTCTTCGACCCTTCCGGAGGAGGAGACCCTATTCTATTTCAACACCTATTT
>Diacavolinia_strangulata_JX183578
AACCTTATATTTAATTTTCGGCGTTTGATGTGGAATGGTAGGGACAGGACTGTCCTTACTTATTCGATATGAACTAAGGATGCCAGGAACTCTTTTAATGGACGGACATTTATATAATGTCATTGTTACTGCTCATGCTTTTGTTATAATTTTCTTTCTAGTAATACCTGTGCTTATTGGTGGGTTTGGAAACTGGATGTTGCCTTTACTTATTGGGGCTCCAGATATATCCTTCCCTCGAATAAATAATCTTTCTTTCTGACTTTTACCTCCCTCGTTCATTTTTCTTCTCTCTAGATCAATGACTGAGTCGGGTGTTGGGACTGGATGAACAGTGTACCCTCCTCTAAGGGGGCCAATTGCTCACGCAGGTGCGGGAGTAGATCTGGCTATTTTTTCTTTACACGTGGCAGGAATCTCTTCAATTTTAGGTGCGATTAATTTTATAACTACTGTTATCAATATACGTGCACCAGGAATTACTTGAGAGCGACTAAACTTATTTGTTTGGTCAGTTTTTTTAACTACTATTCTACTTCTTTTATCACTTCCGGTACTTGCAGGTGCTATCACTATATTATTAACGGATCGGAATTTTAACACCTCTTTCTTCGATCCTTCCGGAGGAGGCGACCCTATTCTATTTCAACACCTATTT
>Diacavolinia_strangulata_JX183579
AACCTTATATTTAATTTTCGGAGTTTGATGTGGAATGGTAGGGACAGGGCTGTCCTTACTTATTCGATATGAACTAAGGATGCCAGGAACTCTTTTAATGGACGGACATTTATATAATGTCATTGTTACTGCTCATGCTTTTGTTATAATTTTCTTTCTAGTAATACCTGTGCTTATTGGTGGGTTTGGAAACTGGATGTTGCCTTTACTTATTGGGGCTCCAGATATATCCTTCCCTCGAATAAATAATCTTTCTTTCTGACTTTTACCTCCCTCGTTCATTTTTCTTCTCTCTAGATCAATGACTGAGTCGGGTGTTGGGACTGGGTGAACAGTGTACCCTCCTCTAAGGGGGCCAATTGCTCACGCAGGTGCGGGAGTAGATCTGGCTATTTTTTCTTTACACGTGGCAGGGATCTCTTCAATTTTAGGTGCGATTAATTTTATGACTACTGTTATCAATATACGTGCACCAGGAATCACTTGAGAGCGACTAAACTTATTTGTTTGGTCAGTTTTTTTAACTACTATTCTACTTCTTTTATCGCTTCCAGTACTTGCAGGTGCTATCACTATGTTATTAACGGATCGGAATTTCAACACCTCTTTCTTCGATCCTTCCGGAGGAGGAGACCCTATTCTATTTCAACACCTATTT
>Diacavolinia_strangulata_JX183580
AACCTTATATTTAATTTTCGGCGTTTGATGTGGAATGGTAGGGACAGGACTGTCCTTACTTATTCGATATGAACTAAGGATGCCAGGAACTCTTTTAATGGACGGACATTTATATAATGTCATTGTTACTGCTCATGCTTTTGTTATAATTTTCTTTCTAGTAATACCTGTGCTTATTGGTGGGTTTGGAAACTGGATGTTGCCTTTACTTATTGGGGCTCCAGATATATCCTTCCCTCGAATAAATAATCTCTCTTTCTGACTTTTACCTCCCTCGTTCATTTTTCTTCTCTCTAGATCAATGACTGAGTCGGGTGTTGGGACTGGATGAACAGTGTACCCTCCTCTAAGGGGGCCAATTGCTCACGCAGGTGCGGGAGTAGATCTGGCTATTTTTTCTTTACACGTGGCAGGAATCTCTTCAATTTTAGGTGCGATTAATTTTATAACTACTGTTATCAATATACGTGCACCAGGAATTACTTGAGAGCGACTAAACTTATTTGTTTGGTCAGTTTTTTTAACTACTATTCTACTTCTTTTATCGCTTCCGGTGCTTGCAGGTGCTATCACTATATTATTAACGGATCGGAATTTTAACACCTCTTTCTTCGATCCTTCCGGAGGAGGAGACCCTATTTTATTTCAACACCTATTT
>Diacavolinia_strangulata_JX183581
AACCTTATATTTAATTTTCGGAGTTTGATGTGGAATGGTAGGGACAGGGCTGTCCTTACTTATTCGATATGAACTAAGGATGCCAGGAACTCTTTTAATGGACGGACATTTATATAATGTCATTGTTACTGCTCATGCTTTTGTTATAATTTTCTTTCTAGTAATACCTGTGCTTATTGGTGGGTTTGGAAACTGGATGTTGCCTTTACTTATTGGGGCTCCAGATATATCCTTCCCTCGAATAAATAATCTTTCTTTCTGACTTTTACCTCCCTCGTTCATTTTTCTTCTCTCTAGATCAATGACTGAGTCGGGTGTTGGGACTGGATGAACAGTGTACCCTCCTCTAAGGGGGCCAATTGCTCACGCAGGTGCGGGAGTAGATCTGGCTATTTTTTCTTTACACGTGGCAGGGATCTCTTCAATTTTAGGTGCGATTAATTTTATAACTACTGTTATCAATATACGTGCACCAGGAATTACTTGAGAGCGACTAAACTTATTTGTTTGGTCAGTTTTTTTAACTACTATTCTACTTCTTTTATCGCTTCCGGTACTTGCAGGTGCTATCACTATGTTATTAACGGATCGGAATTTCAACACCTCTTTCTTCGATCCTTCCGGAGGAGGAGACCCTATTCTATTTCAACACCTATTT
>Diacavolinia_strangulata_JX183582
AACCTTATATTTAATTTTCGGCGTTTGATGTGGAATGGTAGGGACAGGGCTGTCCTTACTTATTCGATATGAACTAAGGATGCCAGGAACTCTTTTAATGGACGGACATTTATATAATGTCATTGTTACTGCTCATGCTTTTGTTATAATTTTCTTTCTAGTAATACCTGTGCTTATTGGTGGGTTTGGAAACTGGATGTTGCCTTTACTTATTGGGGCTCCAGATATATCCTTCCCTCGAATAAATAATCTTTCTTTCTGACTTTTACCTCCCTCGTTCATTTTTCTTCTCTCTAGATCAATGACTGAGTCGGGTGTTGGGACTGGATGAACAGTGTACCCTCCTCTAAGGGGACCAATTGCTCACGCAGGTGCGGGAGTAGATCTGGCTATTTTTTCTTTACACGTGGCAGGAATCTCTTCAATTTTAGGTGCGATTAATTTTATAACTACTGTTATCAATATACGTGCACCAGGAATTACTTGAGAGCGACTAAACTTATTTGTTTGGTCAGTTTTTTTAACTACTATTCTACTTCTTTTATCGCTTCCGGTACTTGCAGGTGCTATCACCATGTTATTAACGGATCGGAATTTCAACACCTCTTTCTTCGATCCTTCCGGAGGAGGAGACCCTATTCTATTTCAACACCTATTT
>Diacavolinia_strangulata_JX183583
AACCTTATATTTAATTTTCGGAGTTTGATGTGGAATGGTAGGGACAGGGCTGTCCTTACTTATTCGATATGAACTAAGGATGCCAGGAACTCTTTTAATGGACGGACATTTATATAATGTCATTGTTACTGCTCATGCTTTTGTTATAATTTTCTTTCTAGTAATACCTGTGCTTATTGGTGGGTTTGGAAATTGGATGTTGCCTTTACTTATTGGGGCTCCAGATATATCCTTCCCTCGAATAAATAATCTTTCTTTCTGACTTTTACCTCCCTCGTTCATTTTTCTTCTCTCTAGATCAATGACTGAGTCAGGTGTTGGGACTGGATGAACAGTGTACCCTCCTCTAAGGGGGCCAATTGCTCACGCAGGTGCGGGAGTAGATCTGGCTATTTTTTCTTTACACGTGGCAGGGATCTCTTCAATTTTAGGTGCGATTAATTTTATAACTACTGTTATCAATATACGTGCACCAGGAATCACTTGAGAGCGACTAAACTTATTTGTTTGGTCAGTTTTTTTAACTACTATTCTACTTCTTTTATCGCTTCCGGTACTTGCAGGTGCTATCACCATGTTATTAACTGATCGGAATTTCAACACCTCTTTCTTCGATCCTTCCGGAGGAGGAGACCCTATTCTATTTCAACACCTATTT
>Diacavolinia_strangulata_JX183584
AACCTTATATTTAATTTTCGGCGTTTGATGTGGAATGGTAGGAACAGGACTGTCCTTACTTATTCGATATGAACTAAGGATGCCAGGAACTCTTTTAATGGACGGACATTTATATAATGTCATTGTTACTGCTCATGCTTTTGTTATAATTTTCTTTCTAGTAATACCTGTGCTTATTGGTGGTTTTGGAAACTGGATGTTGCCTTTACTTATTGGGGCTCCAGATATATCCTTCCCTCGAATAAATAATCTTTCTTTCTGACTTTTACCTCCCTCGTTCATTTTTCTTCTCTCTAGATCAATGACTGAGTCGGGTGTTGGGACTGGATGAACAGTGTACCCTCCTCTAAGGGGGCCAATTGCTCACGCAGGTGCGGGAGTAGATCTGGCTATTTTTTCTTTACACGTGGCAGGAATCTCTTCAATTTTAGGTGCGATTAATTTTATAACTACTGTTATCAATATACGTGCACCAGGAATTACTTGAGAGCGACTAAACTTATTTGTTTGGTCAGTTTTTTTAACTACTATTTTACTTCTTTTATCGCTTCCGGTGCTTGCAGGTGCTATCACCATATTATTAACGGATCGGAATTTTAACACCTCTTTCTTCGATCCTTCCGGAGGAGGAGACCCTATTTTATTTCAACACCTATTT
>Diacavolinia_strangulata_JX183585
AACCTTATATTTAATTTTCGGAGTTTGATGTGGAATGGTAGGGACAGGGCTGTCCTTACTTATTCGATATGAACTAAGGATGCCAGGAACTCTTTTAATGGACGGACATTTATATAATGTCATTGTTACTGCTCATGCTTTTGTTATAATTTTCTTTCTAGTAATACCTGTGCTTATTGGTGGGTTTGGAAACTGGATGTTGCCTTTACTTATTGGGGCTCCAGATATATCGTTCCCTCGAATAAATAATCTTTCTTTCTGACTTTTACCTCCCTCGTTCATTTTTCTTCTCTCTAGATCAATGACTGAGTCGGGTGTTGGGACTGGATGAACAGTGTACCCTCCTCTAAGGGGGCCAATTGCTCACGCAGGTGCGGGAGTAGATCTGGCTATTTTTTCTTTACACGTGGCAGGGATCTCTTCAATTTTAGGTGCGATTAATTTTATAACTACTGTTATCAATATACGTGCACCAGGAATTACTTGAGAGCGACTAAACTTATTCGTTTGGTCAGTTTTTTTAACTACTATTCTACTTCTTTTATCGCTACCGGTACTTGCAGGTGCTATCACTATGTTATTAACGGATCGGAATTTCAACACCTCTTTCTTCGATCCTTCCGGAGGAGGAGACCCTATTCTATTTCAACACCTATTT
>Diacavolinia_strangulata_JX183586
AACCTTATATTTAATTTTCGGCGTTTGATGTGGAATGGTAGGGACAGGGCTGTCCTTACTTATTCGATATGAACTAAGGATGCCAGGAACTCTTTTAATGGACGGACATTTATATAATGTCATTGTTACTGCTCATGCTTTTGTTATAATTTTCTTTCTAGTAATACCTGTGCTTATTGGTGGGTTTGGAAACTGGATGTTGCCTTTACTTATTGGGGCTCCAGATATATCCTTCCCTCGAATAAATAATCTTTCTTTCTGACTTTTACCTCCCTCGTTCATTTTTCTTCTCTCTAGATCAATGACTGAGTCGGGTGTTGGGACTGGATGAACAGTGTACCCTCCTCTAAGGGGGCCAATTGCTCACGCAGGTGCGGGAGTAGATCTGGCTATTTTTTCTTTGCACGTGGCAGGAATCTCTTCAATTTTAGGTGCGATTAATTTTATAACTACTGTTATCAATATACGTGCACCAGGAATTACTTGAGAGCGACTAAACTTATTTGTTTGGTCAGTTTTTTTAACTACTATTCTACTTCTTTTATCGCTTCCGGTACTTGCAGGTGCTATCACCATACTATTAACGGATCGGAATTTCAACACCTCTTTCTTCGATCCTTCCGGAGGAGGAGACCCTATTCTATTTCAACACCTATTT
>Diacavolinia_sp._juvenile_JX183587
AACCTTATATTTAATTTTCGGAGTTTGATGTGGAATGGTAGGGACAGGGCTGTCCTTACTTATTCGATATGAACTAAGGATGCCAGGAACTCTTTTAATGGACGGACATTTATATAATGTCATTGTTACTGCTCATGCTTTTGTTATAATTTTCTTTCTAGTAATACCTGTGCTTATTGGTGGGTTTGGAAACTGGATGTTGCCTTTACTTATTGGGGCTCCAGATATATCCTTCCCTCGAATAAATAATCTTTCTTTTTGACTTTTACCTCCTTCGTTCATTTTTCTTCTCTCTAGATCGATGACTGAGTCGGGTGTTGGGACTGGATGAACAGTGTACCCTCCTCTAAGGGGGCCAATTGCTCACGCAGGTGCGGGAGTAGATCTGGCTATTTTTTCTTTACACGTGGCAGGGATCTCTTCAATTTTAGGTGCGATTAATTTTATAACTACTGTTATCAATATACGTGCACCAGGAATCACTTGAGAGCGACTAAACTTATTTGTTTGGTCAGTTTTTTTAACTACTATTCTACTTCTTTTATCGCTTCCGGTACTTGCAGGTGCTATCACCATGTTATTAACGGATCGGAATTTCAACACCTCTTTCTTCGATCCTTCCGGAGGAGGAGACCCTATTCTATTTCAACACCTATTT
>Diacavolinia_sp._juvenile_JX183588
AACCTTATATTTAATTTTCGGCGTTTGATGTGGAATGGTAGGGACAGGACTGTCCTTACTTATTCGATATGAACTAAGGATGCCAGGAACTCTTTTAATGGACGGACATTTATATAATGTCATTGTTACTGCTCATGCTTTTGTTATAATTTTCTTTCTAGTAATACCTGTTCTTATTGGTGGGTTTGGAAACTGGATGTTGCCTTTACTTATTGGGGCTCCAGATATATCCTTCCCTCGAATAAATAATCTTTCTTTCTGACTTTTACCTCCCTCGTTCATTTTTCTTCTTTCTAGATCAATGACTGAGTCGGGTGTTGGGACTGGATGAACAGTGTACCCTCCTCTAAGGGGGCCAATTGCTCACGCAGGTGCGGGAGTAGATCTGGCTATTTTTTCTTTACACGTGGCAGGAATCTCTTCAATTTTAGGTGCGATTAATTTTATAACTACTGTTATCAATATACGTGCACCAGGAATTACTTGAGAGCGACTAAACTTATTTGTTTGGTCAGTTTTTTTAACTACTATTCTACTTCTTTTATCACTTCCGGTACTTGCAGGTGCTATCACTATACTATTAACGGATCGGAATTTTAACACCTCTTTCTTCGATCCTTCCGGAGGAGGAGACCCTATTCTATTTCAACACCTATTT
>Diacavolinia_sp._juvenile_JX183589
AACCTTATATTTAATTTTCGGCGTTTGATGTGGAATGGTAGGGACAGGACTGTCCTTACTTATTCGATATGAACTAAGGATGCCAGGAACTCTTTTAATGGACGGACATTTATATAATGTCATTGTTACTGCTCATGCTTTTGTTATAATTTTCTTTCTAGTAATACCAGTGCTTATTGGTGGGTTTGGAAACTGGATGTTGCCTTTACTTATTGGGGCTCCAGATATATCCTTCCCTCGAATAAATAATCTTTCTTTCTGACTTTTACCTCCCTCGTTCATTTTTCTTCTCTCTAGATCAATGACTGAGTCGGGTGTTGGGACTGGATGAACAGTGTACCCTCCTCTAAGGGGGCCAATTGCTCACGCAGGTGCGGGAGTAGATCTGGCTATTTTTTCTTTACACGTGGCAGGAATCTCTTCAATTTTAGGTGCGATTAATTTTATAACTACTGTTATCAATATACGTGCACCAGGAATTACTTGAGAGCGACTAAACTTATTTGTTTGGTCAGTTTTTTTAACTACTATTCTACTTCTTTTATCGCTTCCGGTACTTGCAGGTGCTATCACTATATTATTAACGGATCGGAATTTTAACACCTCTTTCTTCGATCCTTCCGGAGGAGGAGACCCTATTCTATTTCAACACCTATTT
>Diacavolinia_sp._juvenile_JX183590
AACCTTATATTTAATTTTCGGAGTTTGATGTGGAATGGTAGGGACAGGGCTGTCCTTACTTATTCGATATGAACTAAGGATGCCAGGAACTCTTTTAATGGACGGACATTTATATAATGTCATTGTTACTGCTCATGCTTTTGTTATAATTTTCTTTCTAGTAATACCTGTGCTTATTGGTGGGTTTGGAAACTGGATGTTGCCTTTACTTATTGGGGCTCCAGATATATCCTTCCCTCGAATAAATAATCTTTCTTTCTGACTTTTACCTCCCTCGTTCATTTTTCTTCTCTCTAGATCAATGACTGAGTCGGGTGTTGGGACTGGATGAACAGTGTACCCTCCTCTAAGGGGACCAATTGCTCACGCAGGTGCGGGAGTAGATCTGGCTATTTTTTCTTTACACGTGGCAGGGATCTCTTCAATTTTAGGTGCGATTAATTTTATAACTACTGTTATCAATATACGTGCACCGGGAATCACTTGAGAGCGACTAAACTTATTTGTTTGGTCAGTTTTTTTAACTACTATTCTACTTCTTTTATCGCTTCCGGTACTTGCAGGTGCTATCACCATGTTATTAACGGATCGGAATTTCAACACCTCTTTCTTCGATCCTTCCGGAGGAGGAGACCCTATTCTATTTCAACACCTATTT
>Diacavolinia_sp._juvenile_JX183591
AACCTTATATTTAATTTTCGGCGTTTGATGTGGAATGGTAGGGACAGGACTGTCCTTACTTATTCGATATGAACTAAGGATGCCAGGAACTCTTTTAATGGACGGGCATTTATATAATGTTATTGTTACTGCTCATGCTTTTGTTATAATTTTCTTTTTAGTAATACCTGTGCTTATTGGCGGGTTTGGAAACTGGATGTTGCCTTTACTTATTGGGGCTCCAGATATATCCTTCCCTCGAATAAATAATCTTTCTTTCTGACTTTTACCTCCCTCGTTCATTTTTCTTCTCTCTAGATCAATGACTGAGTCGGGTGTTGGGACTGGATGAACAGTGTACCCTCCTCTAAGGGGGCCAATTGCTCACGCAGGTGCGGGAGTAGATCTGGCTATTTTTTCTTTACACGTGGCAGGAATTTCTTCAATTTTAGGTGCGATTAATTTTATAACTACTGTTATCAATATACGTGCACCAGGAATTACTTGAGAGCGACTAAACTTATTTGTTTGGTCAGTTTTTTTAACTACTATTCTACTTCTTTTATCGCTTCCGGTACTTGCAGGTGCTATCACTATGTTATTAACGGATCGGAATTTCAACACCTCTTTCTTCGATCCTTCCGGAGGAGGAGACCCTATTCTATTTCAACACCTATTT
>Diacavolinia_sp._juvenile_JX183592
AACCTTATATTTAATTTTCGGAGTTTGATGTGGAATGGTAGGGACAGGGCTGTCCTTACTTATTCGATATGAACTAAGGATGCCAGGAACTCTTTTAATGGACGGACATTTATATAATGTCATTGTTACTGCTCATGCTTTTGTTATAATTTTCTTTCTAGTAATACCCGTGCTTATTGGTGGGTTTGGAAACTGGATGTTGCCTTTACTTATTGGGGCTCCAGATATATCCTTCCCTCGAATAAATAATCTTTCTTTCTGACTTTTACCCCCCTCGTTCATTTTTCTTCTCTCTAGATCAATGACTGAGTCGGGTGTTGGGACTGGATGAACAGTGTACCCTCCTCTAAGGGGGCCAATTGCTCACGCAGGTGCGGGAGTAGATCTGGCTATTTTTTCTTTACACGTGGCAGGGATCTCTTCAATTTTAGGTGCGATTAATTTTATAACTACTGTTATCAATATACGTGCACCAGGAATTACTTGAGAGCGACTAAACTTATTTGTTTGGTCAGTTTTTTTAACTACTATTCTACTTCTTTTATCGCTTCCGGTACTTGCAGGTGCTATCACCATGTTATTAACGGATCGGAATTTCAACACCTCTTTCTTCGATCCTTCCGGAGGAGGAGACCCTATTCTATTTCAACACCTATTT
>Diacavolinia_sp._juvenile_JX183593
AACCTTATATTTAATTTTCGGCGTTTGATGTGGAATGGTAGGGACAGGACTGTCCTTACTTATTCGATATGAACTAAGGATGCCAGGAACTCTTTTAATGGACGGACATTTATATAATGTCATTGTTACCGCTCATGCTTTTGTTATAATTTTCTTTTTAGTAATACCTGTGCTTATTGGTGGGTTTGGAAACTGGATGTTGCCTTTACTTATTGGGGCTCCAGATATATCCTTCCCTCGAATAAATAACCTTTCTTTCTGACTTTTACCTCCCTCGTTCATTTTTCTTCTCTCTAGATCAATGACTGAGTCGGGTGTTGGGACTGGATGAACAGTGTACCCTCCTCTAAGGGGACCAATTGCTCACGCAGGTGCGGGAGTAGATCTGGCTATTTTTTCTTTACACGTGGCAGGAATCTCTTCAATTTTAGGTGCGATTAATTTTATAACTACTGTTATCAATATACGTGCACCAGGAATTACTTGAGAGCGACTAAACTTATTTGTTTGGTCAGTTTTTTTAACTACTATTCTACTTCTTTTATCGCTTCCGGTACTTGCAGGTGCTATCACTATATTATTAACGGATCGGAATTTCAACACCTCTTTCTTCGATCCTTCCGGAGGAGGAGACCCTATTCTATTTCAACACCTATTT
>Diacavolinia_sp._juvenile_JX183594
AACCTTATATTTAATTTTCGGCGTTTGATGTGGAATGGTAGGAACAGGACTGTCCTTACTTATTCGATATGAATTAAGGATGCCAGGAACTCTTTTAATGGACGGACATTTATATAATGTCATTGTTACTGCTCATGCTTTTGTTATAATTTTCTTTCTAGTAATACCTGTGCTTATTGGTGGGTTTGGAAACTGGATGTTGCCTTTACTTATTGGGGCTCCAGATATATCCTTCCCTCGAATAAATAATCTTTCTTTCTGACTTTTACCTCCCTCGTTCATTTTTCTTCTCTCTAGATCAATGACTGAGTCGGGTGTTGGGACTGGATGAACAGTGTACCCTCCTCTAAGGGGGCCAATTGCTCACGCAGGTGCGGGAGTAGATCTGGCTATTTTTTCTTTACACGTGGCAGGAATCTCTTCAATTTTAGGTGCGATTAATTTTATAACTACTGTTATCAATATACGTGCACCAGGAATTACTTGAGAGCGACTAAACTTATTTGTTTGGTCAGTTTTTTTAACTACTATCCTACTTCTTTTATCGCTTCCGGTACTTGCAGGTGCTATCACTATATTATTAACGGATCGGAATTTTAACACCTCTTTCTTTGATCCTTCCGGAGGAGGAGACCCTATTCTATTTCAACACCTATTT
>Diacavolinia_sp._juvenile_JX183595
AACCTTATATTTAATTTTCGGAGTTTGATGTGGAATGGTAGGGACAGGGCTGTCCTTACTTATTCGATATGAACTAAGGATGCCAGGAACTCTTTTAATGGACGGACATTTATATAATGTCATTGTTACTGCTCATGCTTTTGTTATAATTTTCTTTCTAGTAATACCTGTGCTTATTGGTGGGTTTGGAAACTGGATGTTGCCTTTACTTATTGGGGCTCCAGATATATCCTTCCCTCGAATAAATAATCTTTCTTTCTGACTTTTACCTCCCTCGTTCATTTTTCTTCTCTCTAGATCAATGACTGAGTCGGGTGTTGGGACTGGATGAACAGTGTACCCTCCTCTAAGGGGGCCAATTGCTCACGCAGGTGCGGGAGTAGATCTGGCTATTTTTTCTTTACACGTGGCAGGGATCTCTTCAATTTTAGGTGCGATTAATTTTATAACTACTGTTATCAATATACGTGCACCAGGAATTACTTGAGAGCGACTAAACTTATTTGTTTGGTCAGTTTTTTTAACTACTATTCTACTTCTTTTATCGCTTCCGGTACTTGCAGGTGCTATCACCATGTTATTAACGGATCGGAATTTCAACACCTCTTTCTTCGATCCTTCCGGAGGAGGAGACCCTATTCTATTTCAACACCTATTT
>Diacavolinia_sp._juvenile_JX183596
AACCTTATATTTAATTTTCGGCGTTTGATGTGGAATGGTAGGGACAGGACTGTCCTTACTTATTCGATATGAACTAAGGATGCCAGGAACTCTTTTAATGGACGGACATTTATATAATGTCATTGTTACTGCTCATGCTTTTGTTATAATTTTCTTTTTAGTAATACCTGTGCTTATTGGTGGGTTTGGAAACTGGATGTTGCCTTTACTTATTGGGGCTCCAGATATGTCCTTCCCTCGAATAAATAATCTTTCTTTCTGACTTTTACCTCCCTCGTTCATTTTTCTTCTCTCTAGATCAATGACTGAGTCGGGTGTTGGGACTGGATGAACAGTGTACCCTCCTCTAAGGGGGCCAATTGCTCACGCAGGTGCGGGAGTGGATCTGGCTATTTTTTCTTTACACGTGGCAGGAATCTCTTCAATTTTAGGTGCGATTAATTTTATAACTACTGTTATTAATATACGTGCACCAGGAATTACTTGAGAGCGACTAAATTTATTTGTTTGGTCAGTTTTTTTAACTACTATTCTACTTCTTTTGTCACTCCCGGTACTTGCAGGTGCTATCACTATATTATTAACGGATCGGAATTTCAACACCTCTTTCTTCGATCCTTCCGGAGGAGGAGACCCTATTCTATTTCAACACCTATTT
>Diacavolinia_sp._juvenile_JX183597
AACCTTATATTTAATTTTCGGCGTTTGATGCGGGATGGTAGGGACAGGACTGTCCTTACTTATTCGATATGAACTAAGGATGCCAGGAACTCTTTTAATGGACGGACATTTATATAATGTCATTGTTACTGCTCATGCTTTTGTTATAATTTTCTTTCTAGTAATACCTGTGCTTATTGGTGGGTTTGGAAACTGGATGTTGCCTTTACTTATTGGGGCTCCAGATATATCCTTCCCTCGAATAAATAATCTTTCTTTCTGACTTTTACCTCCCTCGTTCATTTTTCTTCTCTCTAGATCGATGACTGAGTCGGGTGTTGGGACTGGATGAACAGTGTACCCTCCTCTAAGGGGGCCAATTGCTCACGCAGGTGCGGGAGTAGATCTGGCTATTTTTTCTTTACACGTGGCAGGAATCTCTTCAATTTTAGGTGCGATTAATTTTATAACTACTGTTATCAATATACGTGCACCAGGAATTACTTGAGAGCGACTAAACTTATTTGTTTGGTCAGTTTTTTTAACTACTATTCTACTTCTTTTATCCCTTCCGGTACTTGCAGGTGCTATCACTATATTATTAACGGATCGAAATTTCAACACCTCTTTCTTCGATCCTTCCGGAGGAGGAGACCCTATCCTATTTCAACACCTATTT
>Diacavolinia_atlantica_JX183598
AACCTTATATTTAATTTTCGGCGTTTGATGTGGAATGGTAGGGACAGGACTGTCCTTACTTATTCGATATGAACTAAGGATGCCAGGAACTCTTTTAATGGACGGACATTTATATAATGTCATTGTTACTGCTCATGCTTTTGTTATAATTTTCTTTCTAGTAATACCTGTGCTTATTGGTGGGTTTGGAAACTGGATGTTGCCTTTACTTATTGGGGCTCCAGATATATCCTTCCCTCGAATAAATAATCTTTCTTTCTGACTTTTACCTCCCTCGTTCATTTTTCTTCTCTCTAGATCAATGACTGAGTCGGGTGTTGGGACTGGATGAACAGTGTACCCTCCTCTAAGGGGGCCAATTGCTCACGCAGGTGCGGGAGTAGATCTGGCTATTTTTTCTTTACACGTGGCAGGAATCTCTTCAATTTTAGGTGCGATTAATTTTATAACTACTGTTATCAATATACGTGCACCAGGAATTACTTGAGAGCGACTAAACTTATTTGTTTGGTCAGTTTTTTTAACTACTATTCTACTTCTTTTATCGCTTCCGGTACTTGCAGGTGCTATCACTATATTATTAACGGATCGGAATTTTAACACCTCTTTCTTCGATCCTTCCGGAGGAGGAGACCCTATTCTATTTCAACACCTATTT
>Diacavolinia_atlantica_JX183599
AACCTTATATTTAATTTTCGGAGTTTGATGTGGAATGGTAGGGACAGGGCTGTCCTTACTTATTCGATATGAACTAAGGATGCCAGGAACTCTTTTAATGGACGGACATTTATATAATGTCATTGTTACTGCTCATGCTTTTGTTATAATTTTCTTTCTAGTAATACCTGTGCTTATTGGTGGGTTTGGAAACTGGATGTTGCCTTTACTTATTGGGGCTCCAGATATATCCTTCCCTCGAATAAATAATCTTTCTTTCTGACTTTTACCTCCCTCGTTCATTTTTCTTCTCTCTAGATCAATGACTGAGTCGGGTGTTGGGACTGGATGAACAGTGTACCCTCCTCTAAGGGGGCCAATTGCTCACGCAGGTGCGGGAGTAGATCTGGCTATTTTTTCTTTACACGTGGCAGGGATCTCTTCAATTTTAGGTGCGATTAATTTTATAACTACTGTTATCAATATACGTGCACCAGGAATCACTTGAGAGCGACTAAACTTATTTGTTTGGTCAGTTTTTTTAACTACTATTCTACTTCTTTTATCGCTTCCGGTACTTGCAGGTGCTATCACCATGTTATTAACGGATCGGAATTTCAACACCTCTTTCTTCGATCCTTCCGGAGGAGGAGACCCTATTCTATTTCAACACCTATTT
>Diacavolinia_atlantica_JX183600
AACCTTATATTTAATTTTCGGCGTTTGATGTGGAATGGTAGGGACAGGGCTGTCCTTACTTATTCGATATGAACTAAGGATGCCAGGAACTCTTTTAATGGACGGACATTTATATAATGTCATTGTTACTGCTCATGCTTTTGTTATAATTTTCTTTCTAGTAATACCTGTGCTTATTGGTGGGTTTGGAAACTGGATGTTGCCTTTACTTATTGGGGCTCCAGATATATCCTTCCCTCGAATAAATAATCTTTCTTTCTGACTTTTACCTCCCTCGTTCATTTTTCTTCTCTCTAGATCAATGACTGAGTCGGGTGTTGGGACTGGATGAACAGTGTACCCTCCTCTAAGGGGGCCAATTGCTCACGCAGGTGCGGGAGTAGATCTGGCTATTTTTTCTTTACACGTGGCAGGAATCTCTTCAATTTTAGGTGCGATTAATTTTATAACTACTGTTATCAATATACGTGCACCAGGAATTACTTGAGAGCGACTAAACTTATTTGTTTGGTCAGTTTTTTTAACTACTATTCTACTTCTTTTATCGCTTCCGGTACTTGCAGGTGCTATCACTATGTTATTAACGGATCGGAATTTCAACACCTCTTTCTTCGATCCTTCCGGAGGAGGAGACCCTATTCTATTTCAACACCTATTT
>Diacavolinia_atlantica_JX183601
AACCTTATATTTAATTTTCGGAGTTTGATGTGGAATGGTAGGGACAGGGCTGTCCTTACTTATTCGATATGAACTAAGGATGCCAGGAACTCTTTTAATGGACGGACATTTATATAATGTCATTGTTACTGCTCATGCTTTTGTTATAATTTTCTTTCTAGTAATACCTGTGCTTATTGGTGGGTTTGGAAACTGGATGTTGCCTTTACTTATTGGGGCTCCAGATATATCCTTCCCTCGAATAAATAATCTTTCTTTCTGACTTTTACCTCCCTCGTTCATTTTTCTTCTCTCTAGATCAATGACTGAGTCGGGTGTTGGGACTGGATGAACAGTGTACCCTCCTCTAAGGGGGCCAATTGCTCACGCAGGTGCGGGAGTAGATCTGGCTATTTTTTCTTTACACGTGGCAGGGATCTCTTCAATTTTAGGTGCGATTAATTTTATAACTACTGTTATCAATATACGTGCACCAGGAATTACTTGAGAGCGACTAAACTTATTTGTTTGGTCAGTTTTTTTAACTACTATTCTACTTCTTTTATCGCTACCGGTACTTGCAGGTGCTATCACTATGTTATTAACGGATCGGAATTTCAACACCTCTTTCTTCGATCCTTCCGGAGGAGGAGACCCTATTCTATTTCAACACCTATTT
>Diacavolinia_robusta_JX183560
AACCTTATATTTAATTTTCGGCGTTTGATGTGGAATGGTAGGGACAGGACTGTCCTTACTTATTCGATATGAGCTAAGGATGCCAGGAACTCTTTTAATGGACGGACATTTATATAATGTCATTGTTACTGCTCATGCTTTTGTTATAATTTTCTTTCTAGTAATACCTGTGCTTATTGGTGGGTTTGGAAACTGGATGTTGCCTTTACTTATTGGGGCCCCAGATATATCCTTCCCTCGAATAAATAATCTTTCTTTCTGACTTTTACCTCCCTCGTTCATTTTTCTTCTCTCTAGATCAATGACTGAGTCGGGTGTTGGGACTGGATGAACAGTGTACCCTCCTCTAAGGGGGCCAATTGCTCACGCAGGTGCGGGAGTAGATCTGGCTATTTTTTCTTTACACGTGGCAGGAATCTCTTCAATTTTAGGTGCGATTAATTTTATAACTACTGTTATCAATATACGTGCACCAGGAATTACTTGAGAGCGACTAAACTTATTTGTTTGGTCAGTTTTTTTAACTACTATTCTACTTCTTTTATCGCTTCCGGTACTTGCAGGTGCTATCACTATATTATTAACGGATCGGAATTTTAACACCTCTTTCTTCGATCCTTCCGGAGGAGGAGACCCTATTCTATTTCAACACCTATTT
>Diacavolinia_robusta_JX183561
AACCTTATATTTAATTTTCGGAGTTTGATGTGGAATGGTAGGGACAGGGCTGTCCTTACTTATTCGATATGAACTAAGGATGCCAGGAACTCTTTTAATGGACGGACATTTATATAATGTCATTGTTACTGCTCATGCTTTTGTTATAATTTTCTTTCTAGTAATACCTGTGCTTATTGGTGGGTTTGGAAACTGGATGTTGCCTTTACTTATTGGGGCTCCAGATATATCCTTCCCTCGAATAAATAATCTTTCTTTCTGACTTTTACCTCCCTCGTTCATTTTTCTTCTCTCTAGATCAATGACTGAGTCGGGTGTTGGGACTGGATGAACAGTGTACCCTCCTCTAAGGGGGCCAATTGCTCACGCAGGTGCGGGGGTAGATCTGGCTATTTTTTCTTTACACGTGGCAGGGATCTCTTCAATTTTAGGTGCGATTAATTTTATAACTACTGTTATCAATATACGTGCACCAGGAATTACTTGAGAACGACTAAACTTATTTGTTTGGTCAGTTTTTTTAACTACTATTCTACTTCTTTTATCACTTCCGGTACTTGCAGGTGCTATCACTATGTTATTAACGGATCGGAATTTCAACACCTCTTTCTTCGATCCTTCCGGAGGAGGAGACCCTATTCTATTTCAACACCTATTT
>Diacavolinia_robusta_JX183562
AACCTTATATTTAATTTTCGGCGTTTGATGTGGAATGGTAGGGACAGGACTGTCCTTACTTATTCGATATGAACTAAGGATGCCAGGAACTCTTTTAATGGACGGACATTTATATAATGTCATTGTTACTGCTCATGCTTTTGTTATAATTTTCTTTCTAGTAATACCTGTGCTTATTGGTGGGTTTGGAAACTGGATGTTGCCTTTACTTATTGGGGCTCCAGATATATCCTTCCCTCGAATAAATAATCTTTCTTTCTGACTTTTACCTCCCTCCTTCATTTTTCTTCTCTCTAGATCAATGACTGAGTCGGGTGTTGGGACTGGATGAACAGTGTACCCTCCCCTAAGGGGGCCAATTGCTCACGCAGGTGCGGGAGTAGATCTGGCTATTTTTTCTTTACACGTGGCAGGAATCTCTTCAATTTTAGGTGCGATTAATTTTATAACTACTGTTATCAATATACGTGCACCAGGAATTACTTGAGAGCGACTAAACTTATTTGTTTGGTCAGTTTTTTTAACTACTATTCTACTTCTTTTATCACTTCCGGTACTTGCAGGTGCTATCACTATATTATTAACGGATCGGAATTTTAACACCTCTTTCTTCGATCCTTCCGGAGGAGGAGACCCTATTCTATTTCAACACCTATTT
>Diacavolinia_robusta_JX183563
AACCTTATATTTAATTTTCGGAGTTTGATGTGGAATGGTAGGGACAGGGCTGTCCTTACTTATTCGATATGAACTAAGGATGCCAGGAACTCTTTTAATGGACGGACATTTATATAATGTCATTGTTACTGCTCATGCTTTTGTTATAATTTTCTTTCTAGTAATACCTGTGCTTATTGGTGGGTTTGGAAACTGGATGTTGCCTTTACTTATTGGGGCTCCAGATATATCCTTCCCTCGAATAAATAATCTTTCTTTCTGACTTTTACCTCCCTCGTTCATTTTTCTTCTCTCTAGATCAATGACTGAGTCGGGTGTTGGGACTGGATGGACAGTGTACCCTCCTCTAAGGGGGCCAATTGCTCACGCAGGTGCGGGAGTAGATCTGGCTATTTTTTCTTTACACGTGGCAGGGATCTCTTCAATTTTAGGTGCGATTAATTTTATAACTACTGTTATCAATATACGTGCACCAGGAATCACTTGAGAGCGACTAAACTTATTTGTTTGGTCAGTTTTTTTAACTACTATTCTACTTCTTTTATCGCTTCCGGTACTTGCAGGTGCTATCACCATGTTATTAACGGATCGGAATTTCAACACCTCTTTCTTCGATCCTTCCGGAGGAGGAGACCCTATTCTATTTCAACACCTATTT
>Diacavolinia_elegans_JX183602
AACCTTATATTTAATTTTCGGCGTTTGATGTGGAATGGTAGGGACAGGACTGTCCTTACTTATTCGATATGAATTAAGGATGCCAGGAACTCTTTTAATGGACGGACATTTATATAATGTCATTGTTACTGCTCATGCTTTTGTTATAATTTTCTTTCTAGTAATACCTGTGCTTATTGGTGGGTTTGGAAACTGGATGTTGCCTTTACTTATTGGGGCTCCAGACATATCCTTTCCTCGAATAAATAATCTTTCTTTCTGACTTTTACCTCCCTCGTTCATTTTTCTTCTCTCTAGATCAATGACTGAGTCGGGTGTTGGGACTGGATGAACAGTGTACCCTCCTCTAAGGGGGCCAATTGCTCACGCAGGTGCGGGAGTAGATCTGGCTATTTTTTCTTTACACGTGGCAGGAATCTCTTCAATTTTAGGTGCGATTAATTTTATAACTACTGTTATTAATATACGTGCACCAGGAATTACTTGAGAGCGACTAAACTTATTTGTTTGGTCAGTTTTTTTAACTACTATTCTACTTCTTTTATCGCTTCCGGTGCTTGCAGGTGCTATTACTATATTATTAACGGATCGGAATTTTAACACCTCTTTCTTCGATCCTTCCGGAGGAGGAGACCCTATTCTATTTCAACACCTATTT
>Diacavolinia_elegans_JX183603
AACCTTATATTTAATTTTCGGAGTTTGATGTGGAATGGTAGGGACAGGGCTGTCCTTACTTATTCGATATGAACTAAGGATGCCAGGAACTCTTTTAATGGACGGACATTTATATAATGTCATTGTTACTGCTCATGCTTTTGTTATAATTTTCTTTCTAGTAATACCTGTGCTTATTGGTGGGTTTGGAAACTGGATGTTGCCTTTACTTATTGGGGCTCCAGATATATCCTTCCCTCGAATAAATAATCTTTCTTTCTGACTTTTACCTCCCTCGTTCATTTTTCTTCTCTCTAGATCAATGACTGAGTCGGGTGTTGGGACTGGATGAACAGTGTACCCTCCTCTAAGGGGGCCAATTGCTCACGCAGGTGCGGGAGTAGATCTGGCTATTTTTTCTTTACACGTGGCAGGGATCTCTTCAATTTTAGGTGCGATTAATTTTATAACTACTGTTATCAATATACGTGCACCAGGAATTACTTGAGAGCGACTAAACTTATTTGTTTGGTCAGTTTTTTTAACTACTATTCTACTTCTTTTATCGCTTCCGGTACTTGCAGGTGCTATCACCATGTTATTAACGGATCGGAATTTCAACACCTCTTTCTTCGATCCTTCCGGAGGAGGAGACCCTATTCTATTTCAACACCTATTT
>Diacavolinia_elegans_JX183604
AACCTTATATTTAATTTTCGGAGTTTGATGTGGAATGGTAGGGACAGGGCTGTCCTTACTTATTCGATATGAACTAAGGATGCCAGGAACTCTTTTAATGGACGGACATTTATATAATGTCATTGTTACTGCTCATGCTTTTGTTATAATTTTCTTTCTAGTAATACCTGTGCTTATTGGTGGGTTTGGAAACTGGATGTTGCCTTTACTTATTGGGGCTCCAGATATATCCTTCCCTCGAATAAATAATCTTTCTTTCTGACTTTTACCTCCCTCGTTCATTTTTCTTCTCTCTAGATCAATGACTGAGTCGGGTGTTGGGACTGGATGAACAGTGTACCCTCCTCTAAGGGGGCCAATTGCTCACGCAGGTGCGGGAGTAGATCTGGCTATTTTTTCTTTACACGTGGCAGGGATCTCTTCAATTTTAGGTGCGATTAATTTTATAACTACTGTTATCAATATACGTGCACCAGGAATTACTTGAGAGCGACTAAACTTATTTGTTTGGTCAGTTTTTTTAACTACTATTCTACTTCTTTTATCGCTTCCGGTACTTGCAGGTGCTATCACCATGTTATTAACGGATCGGAATTTCAACACCTCTTTCTTCGATCCTTCCGGAGGAGGAGACCCTATTCTATTTCAACACCTATTT
>Diacavolinia_elegans_JX183605
AACCTTATATTTAATTTTCGGCGTTTGATGTGGAATGGTAGGGACAGGGCTGTCCTTACTTATTCGATATGAACTAAGGATGCCAGGAACTCTTTTAATGGACGGACATTTATATAATGTCATTGTTACTGCCCATGCTTTTGTTATAATTTTCTTTCTAGTAATACCTGTGCTTATTGGTGGGTTTGGAAACTGGATGTTGCCTTTACTTATTGGGGCTCCAGATATATCCTTCCCTCGAATAAATAATCTTTCTTTCTGACTTCTACCTCCCTCGTTCATTTTTCTTCTCTCTAGATCAATGACTGAGTCGGGTGTTGGGACTGGATGAACAGTGTACCCTCCTCTAAGGGGACCAATTGCTCACGCAGGTGCGGGAGTAGATCTGGCTATTTTTTCTTTACACGTGGCAGGAATCTCTTCAATTTTAGGTGCGATTAATTTTATAACTACTGTTATCAATATACGTGCACCAGGAATTACTTGAGAGCGACTAAACTTATTTGTTTGGTCAGTTTTTTTAACTACTATTCTACTTCTTTTATCGCTTCCGGTACTTGCAGGTGCTATCACCATGTTATTAACGGATCGGAATTTCAACACCTCTTTCTTCGATCCTTCCGGAGGAGGAGACCCTATTCTATTTCAACACCTATTT
>Diacavolinia_elegans_JX183606
AACCTTATATTTAATTTTCGGAGTTTGATGTGGAATGGTAGGGACAGGGCTGTCCTTACTTATTCGATATGAACTAAGGATGCCAGGAACTCTTTTAATGGACGGACATTTATATAATGTCATTGTTACTGCTCATGCTTTTGTTATAATTTTCTTTCTAGTAATACCTGTGCTTATTGGTGGGTTTGGAAATTGGATGTTGCCTTTACTTATTGGGGCTCCAGATATATCCTTCCCTCGAATAAATAATCTTTCTTTCTGACTTTTACCTCCCTCGTTCATTTTTCTTCTCTCTAGATCGATGACTGAGTCGGGTGTTGGGACTGGATGAACAGTGTACCCTCCTCTAAGGGGGCCAATTGCTCACGCAGGTGCGGGAGTAGATCTGGCTATTTTTTCTTTACACGTGGCAGGGATCTCTTCAATTTTAGGTGCGATTAATTTTATAACTACTGTTATCAATATACGTGCACCAGGAATCACTTGAGAGCGACTAAACTTATTTGTTTGGTCAGTTTTTTTAACTACTATTCTACTTCTTTTATCGCTTCCGGTACTTGCAGGTGCTATCACCATGTTATTAACGGATCGGAATTTCAACACCTCTTTCTTCGATCCTTCCGGAGGAGGAGACCCTATTCTATTTCAACACCTATTT
>Diacavolinia_elegans_JX183607
AACCTTATATTTAATTTTCGGCGTTTGATGTGGAATGGTAGGGACAGGGCTGTCCTTACTTATTCGATATGAACTAAGGATGCCAGGAACTCTTTTAATGGACGGACATTTATATAATGTCATTGTTACTGCTCATGCTTTTGTTATAATTTTCTTTCTAGTAATACCTGTGCTTATTGGCGGGTTTGGAAACTGGATGTTGCCTTTACTTATTGGGGCTCCAGATATATCCTTCCCTCGAATAAATAATCTTTCTTTCTGACTTTTACCTCCCTCGTTCATTTTTCTTCTCTCTAGATCAATGACTGAGTCAGGTGTTGGGACTGGATGAACAGTGTACCCTCCTCTAAGGGGGCCAATTGCTCACGCAGGTGCGGGAGTAGATCTGGCTATTTTTTCTTTACACGTGGCAGGAATCTCTTCAATTTTAGGTGCGATTAATTTTATAACTACTGTTATCAATATACGTGCACCAGGAATTACTTGAGAGCGACTGAACTTATTTGTTTGGTCAGTTTTTTTAACTACTATTCTACTTCTTTTATCGCTTCCGGTACTTGCAGGTGCTATCACTATGTTATTAACGGATCGGAATTTCAACACCTCTTTCTTCGATCCTTCCGGAGGAGGAGACCCTATTCTATTTCAACACCTATTT
>Diacavolinia_elegans_JX183608
AACCTTATATTTAATTTTCGGAGTTTGATGTGGAATGGTAGGGACAGGGCTGTCCTTACTTATTCGATATGAACTAAGGATGCCAGGAACTCTTTTAATGGACGGACATTTATATAATGTCATTGTTACTGCTCATGCTTTTGTTATAATTTTCTTTCTAGTAATACCTGTGCTTATTGGTGGGTTTGGAAACTGGATGTTGCCTTTACTTATTGGGGCTCCAGATATATCCTTCCCTCGAATAAATAATCTTTCTTTCTGACTTTTACCTCCCTCGTTCATTTTTCTTCTCTCTAGATCAATGACTGAGTCGGGTGTTGGGACTGGATGAACAGTGTACCCTCCTCTAAGGGGGCCAATTGCTCACGCAGGTGCGGGAGTAGATCTGGCTATTTTTTCTTTACACGTGGCAGGGATCTCTTCAATTTTAGGTGCGATTAATTTTATAACTACTGTTATCAATATACGTGCACCAGGAATCACTTGAGAGCGACTAAACTTATTTGTTTGGTCAGTTTTTTTAACTACTATTCTACTTCTTTTATCGCTTCCGGTACTTGCAGGTGCTATCACCATGTTATTAACGGATCGGAATTTCAACACCTCTTTCTTCGATCCTTCCGGAGGAGGAGACCCTATTCTATTTCAACACCTATTT
>Diacavolinia_elegans_JX183609
AACCTTATATTTAATTTTCGGGGTTTGATGTGGAATGGTAGGGACAGGGCTTTCCTTACTTATTCGATATGAACTAAGGATGCCAGGAACTCTTTTAATGGACGGACATTTATATAATGTCATTGTTACTGCTCATGCTTTTGTTATAATTTTCTTTCTAGTAATACCTGTGCTTATTGGTGGGTTTGGAAACTGGATGTTGCCTTTACTTATTGGGGCTCCAGATATATCCTTCCCTCGAATAAATAATCTTTCTTTCTGACTTTTACCTCCCTCGTTCATTTTTCTTCTCTCTAGATCAATGACTGAGTCGGGTGTTGGGACTGGATGAACAGTGTACCCTCCTCTAAGGGGGCCAATTGCTCACGCAGGTGCGGGAGTAGATCTGGCTATTTTTTCTTTACACGTGGCAGGGATCTCTTCAATTTTAGGTGCGATTAATTTTATAACTACTGTTATCAATATACGTGCACCAGGAATTACTTGAGAGCGACTAAACTTATTTGTTTGGTCAGTTTTTTTAACTACTATTCTACTTCTTTTATCGCTTCCGGTACTTGCAGGTGCTATCACCATGTTATTAACGGATCGGAATTTCAACACCTCTTTCTTCGATCCTTCCGGAGGAGGAGACCCTATTCTATTTCAACACCTATTT
>Diacavolinia_elegans_JX183610
AACCTTATATTTAATTTTCGGAGTTTGATGTGGAATGGTAGGGACAGGGCTGTCCTTACTTATTCGATATGAACTAAGGATGCCAGGAACTCTTTTAATGGACGGACATTTATATAATGTCATTGTTACTGCTCATGCTTTTGTTATAATTTTCTTTCTAGTAATACCTGTGCTTATTGGTGGGTTTGGAAACTGGATGTTGCCTTTACTTATTGGGGCTCCAGATATATCCTTCCCTCGAATAAATAATCTTTCTTTCTGACTTTTACCTCCCTCGTTCATTTTTCTTCTCTCTAGATCAATGACTGAGTCGGGTGTTGGGACTGGATGAACAGTGTACCCTCCTCTAAGGGGGCCAATTGCTCACGCAGGTGCGGGAGTAGATCTGGCTATTTTTTCTTTACACGTGGCAGGGATCTCTTCAATTTTAGGTGCGATTAATTTTATAACTACTGTTATCAATATACGTGCACCAGGAATCACTTGAGAGCGACTAAACTTATTTGTTTGGTCAGTTTTTTTAACTACTATTCTACTTCTTTTATCGCTTCCGGTACTTGCAGGTGCTATCACCATGTTATTAACGGATCGGAATTTCAACACCTCTTTCTTCGATCCTTCCGGAGGAGGAGACCCTATTCTATTTCAACACCTATTT
>Diacavolinia_elegans_JX183611
AACCTTATATTTAATTTTCGGCGTTTGATGTGGAATGGTAGGGACAGGGCTGTCCTTACTTATTCGATATGAACTAAGGATGCCAGGAACTCTTTTAATGGACGGACATTTATATAATGTCATTGTTACTGCTCATGCTTTTGTTATAATTTTCTTTCTAGTAATACCTGTGCTTATTGGTGGGTTTGGAAACTGGATGTTGCCTTTACTTATTGGGGCTCCAGATATATCCTTCCCTCGAATAAATAATCTTTCTTTCTGACTTCTACCTCCCTCGTTCATTTTTCTTCTCTCTAGATCAATGACTGAGTCGGGTGTTGGGACTGGATGAACAGTGTACCCTCCTCTAAGGGGACCAATTGCTCACGCAGGTGCGGGAGTAGATCTGGCTATTTTTTCTTTACACGTGGCAGGAATCTCTTCAATTTTAGGTGCGATTAATTTTATAACTACTGTTATCAATATACGTGCACCAGGAATTACTTGAGAGCGACTAAACTTATTTGTTTGGTCAGTTTTTTTAACTACTATTCTACTTCTTTTATCGCTTCCGGTACTTGCAGGTGCTATCACCATGTTATTAACGGATCGGAATTTCAACACCTCTTTCTTCGATCCTTCCGGAGGAGGAGACCCTATTCTATTTCAACACCTATTT
>Diacavolinia_elegans_JX183612
AACCTTATATTTAATTTTCGGCGTTTGATGTGGAATGGTAGGGACAGGACTGTCCTTACTTATTCGATATGAACTAAGGATGCCAGGAACTCTTTTAATGGACGGACATTTATATAATGTCATTGTTACTGCTCATGCTTTTGTTATAATTTTCTTTTTAGTAATACCTGTGCTTATTGGTGGGTTTGGAAACTGGATGTTGCCTTTACTTATTGGGGCTCCAGATATATCCTTTCCTCGAATAAATAATCTTTCTTTCTGACTTTTACCTCCCTCGTTCATTTTTCTTCTCTCTAGATCAATGACTGAGTCGGGTGTTGGGACTGGATGAACAGTGTACCCTCCTCTAAGGGGGCCAATTGCTCACGCAGGTGCGGGAGTAGATCTGGCTATTTTTTCTTTACACGTGGCAGGAATCTCTTCAATTTTAGGTGCGATTAATTTTATAACTACTGTTATTAATATACGTGCACCAGGAATTACTTGAGAGCGACTAAACTTATTTGTTTGGTCAGTTTTTTTAACTACTATTCTACTTCTTTTATCACTTCCGGTACTTGCAGGTGCTATCACTATATTATTAACGGATCGGAATTTTAACACCTCTTTCTTCGATCCTTCCGGAGGAGGAGACCCTATTCTATTTCAACACCTATTT
>Cavolinia_longirostris_FJ876859.1
AACCTTATATTTAATTTTCGGAGTTTGATGTGGAATGGTAGGGACAGGGCTGTCCTTACTTATTCGATATGAACTAAGGATGCCAGGAACTCTTTTAATGGACGGACATCTATATAATGTCATTGTTACTGCTCATGCTTTTGTTATAATTTTCTTTCTAGTAATACCTGTGCTTATTGGTGGGTTTGGAAACTGGATGTTGCCTTTACTTATTGGGGCTCCAGATATATCCTTCCCTCGAATAAATAATCTTTCTTTCTGACTTTTACCTCCCTCGTTCATTTTTCTTCTCTCTAGATCGATGACTGAGTCGGGTGTTGGGACTGGATGAACAGTGTACCCTCCTCTAAGGGGGCCAATTGCTCACGCAGGTGCGGGAGTAGATCTGGCTATTTTTTCTTTACACGTGGCAGGGATCTCTTCAATTTTAGGTGCAATTAATTTTATAACTACTGTTATCAATATACGTGCACCAGGAATCACTTGAGAGCGACTAAACTTATTTGTTTGGTCAGTTTTTTTAACTACTATTCTACTTCTTTTATCGCTTCCGGTACTTGCAGGTGCTATCACCATGTTATTAACGGATCGGAATTTCAACACCTCTTTCTTC---------------------------------------------
>Cavolinia_longirostris_FJ876860.1
AACCTTATATTTAATTTTCGGAGTTTGATGTGGAATGGTAGGGACAGGGCTGTCCTTACTTATTCGATATGAACTAAGGATGCCAGGAACTCTTTTAATGGACGGACATTTATATAATGTCATTGTTACTGCTCATGCTTTTGTTATAATTTTCTTTCTAGTAATACCTGTGCTTATTGGTGGGTTTGGAAACTGGATGTTGCCTTTACTTATTGGGGCTCCAGATATATCCTTCCCTCGAATAAATAATCTTTCTTTCTGACTTTTACCTCCCTCGTTCATTTTTCTTCTCTCTAGATCAATGACTGAGTCGGGTGTTGGGACTGGATGAACAGTGTACCCTCCTCTAAGGGGGCCAATTGCTCACGCAGGTGCGGGAGTAGATCTGGCTATTTTTTCTTTACACGTGGCAGGGATCTCTTCAATTTTAGGTGCGATTAATTTTATAACTACTGTTATCAATATACGTGCACCAGGAATCACTTGAGAGCGACTAAACTTATTTGTTTGGTCAGTTTTTTTAACTACTATTCTACTTCTTTTATCGCTTCCGGTACTTGCAGGTGCTATCACCATGTTATTAACGGAT---------------------------------------------------------------------
>Cavolinia_uncinata_FJ876864.1
AACCTTATATTTAATCTTTGGTGTTTGATGCGGAATGGTAGGTACCGGCCTATCTCTTTTAATTCGATATGAGTTAAGGATGCCTGGAACCTTATTAATAGACGGGCACCTGTATAATGTTATTGTAACTGCACATGCTTTTGTTATAATTTTCTTTCTTGTAATACCAGTATTAATTGGTGGTTTCGGTAATTGAATGTTACCACTTTTAATTGGGGCCCCCGATATGTCATTTCCTCGAATGAATAACCTTTCGTTTTGACTTCTTCCCCCTTCTTTTATTTTCTTGTTATCAAGTTCTATAACAGAGTCAGGGGTAGGGACTGGTTGAACAGTATACCCTCCTTTAAGAGGCCCTATTGCTCATGCGGGTGCAGGAGTAGATTTAGCTATTTTCTCTCTCCACGTAGCAGGTATTTCTTCTATTCTAGGTGCTATTAATTTCATAACTACCGTTATTAATATACGAGCACCTGGAATTACTTGAGAACGGTTAAATTTATTTGTTTGATCGGTATTTTTAACTACAATTCTTCTGTTATTATCCTTGCCAGTATTAGCAGGAGCGATTACTATATTATTAACTGATCGAAATTTTAATACATCATTCTTTGATCCTTCTGGTGGTGGTGATCCTATTTTATTTCAAC--------
>Cavolinia_uncinata_FJ876865.1
AACCTTATATTTAATCTTTGGTGTTTGATGCGGAATGGTAGGTACCGGCCTATCTCTTTTAATTCGATATGAGTTAAGGATGCCTGGAACCTTATTAATAGACGGGCACCTGTATAATGTTATTGTAACTGCACATGCTTTTGTTATAATTTTCTTTCTTGTAATACCAGTATTAATTGGTGGCTTCGGTAATTGAATGTTACCACTTTTAATTGGGGCCCCCGATATGTCATTTCCTCGAATAAATAACCTTTCGTTTTGACTTCTTCCCCCTTCTTTTATTTTCTTGTTATCAAGTTCTATAACAGAGTCAGGGGTAGGGACTGGTTGAACAGTATACCCTCCTTTAAGAGGCCCTATTGCTCATGCGGGTGCAGGAGTAGATTTAGCTATTTTCTCTCTCCACGTAGCAGGTATTTCTTCTATTCTAGGTGCTATTAATTTCATAACTACCGTTATTAATATACGAGCACCTGGAATTACTTGAGAACGGTTAAATTTATTTGTTTGGTCGGTATTTTTAACTACAATTCTTCTGTTATTATCCTTGCCAGTATTAGCAGGAGCGATTACTATATTATTAACTGATCGAAACTTTAATACATCATTCTTTGATCCTTCTGGTGGTGGTGATCCTATTTTATTTCAACATCTGTTC
>Cavolinia_uncinata_FJ876866.1
AACCTTATATTTGATCTTTGGTGTTTGATGTGGGATAGTAGGTACTGGTTTATCTCTTTTAATTCGATATGAGTTAAGGATGCCCGGGACTTTACTAATAGACGGACATTTATATAATGTTATTGTAACTGCACATGCTTTTGTTATAATTTTTTTCCTTGTAATGCCAGTTTTAATTGGCGGTTTTGGTAACTGAATGTTACCTCTTTTAATTGGGGCACCCGATATGTCATTTCCTCGAATGAATAATCTTTCGTTCTGACTTCTTCCCCCCTCTTTTATCTTCTTACTATCAAGTTCTATAACTGAATCAGGGGTAGGAACTGGTTGAACAGTGTATCCTCCTTTAAGAGGACCTATTGCTCACGCAGGTGCAGGAGTGGATTTAGCTATTTTCTCTCTTCATGTAGCAGGTGTTTCTTCTATTTTAGGTGCGATTAATTTCATAACTACTGTTATTAATATGCGAGCACCTGGAATTACTTGAGAACGGTTAAATTTATTTGTTTGATCAGTATTCCTAACTACAATTCTTCTTTTACTATCATTACCTGTACTAGCAGGAGCAATTACTATACTGTTAACTGATCGAAACTTTAATACATCATTTTTCGATCCTTCTGGTGGTGGTGATCCTATTTTATTTCAGCATCTATTC
>Cavolinia_uncinata_unicata_FJ876863.1
AACCTTATATTTGATCTTTGGTGTTTGATGTGGGATAGTAGGTACTGGTTTATCTCTTTTAATTCGATATGAGTTAAGGATGCCCGGGACTTTACTAATAGACGGACATCTATATAATGTTATTGTAACTGCACATGCTTTCGTTATAATTTTTTTCCTTGTAATGCCAGTTTTAATTGGCGGTTTTGGTAACTGAATGTTACCTCTTTTAATTGGGGCACCCGATATGTCATTTCCTCGAATGAATAATCTTTCGTTCTGACTTCTTCCCCCCTCTTTTATTTTCTTACTATCAAGTTCTATGACTGAATCAGGGGTAGGAACTGGTTGAACAGTGTACCCTCCTTTAAGAGGACCTATTGCTCACGCAGGTGCAGGAGTGGATTTAGCTATTTTCTCTCTTCATGTAGCAGGTGTTTCTTCTATTTTAGGTGCGATTAATTTCATAACTACTGTTATTAATATGCGAGCACCCGGAATTACTTGAGAACGGTTAAATTTATTTGTTTGATCAGTATTCCTAACTACAATTCTTCTTTTATTATCATTACCTGTACTAGCAGGAGCAATTACTATACTATTAACTGATCGAAACTTTAATACATCTTTTTTTGACCCTTCTGGTGGTGGTGACCCTATTTTATTTCAGCATTTATTT
>Cavolinia_uncinata_unicata_FJ876867.1
AACCTTATATTTGATCTTTGGTGTTTGATGTGGGATAGTAGGTACTGGTTTATCTCTTTTAATTCGATATGAATTAAGGATGCCCGGGACTTTACTAATAGACGGACATCTATATAATGTTATTGTAACTGCACATGCTTTCGTTATAATTTTTTTTCTTGTAATGCCGGTTTTAATTGGCGGTTTTGGTAACTGAATGTTACCTCTTTTAATTGGGGCACCCGATATGTCATTTCCTCGAATGAATAATCTTTCGTTCTGACTTCTTCCCCCCTCTTTTATCTTCTTACTATCAAGTTCTATGACTGAATCAGGGGTAGGAACTGGTTGAACAGTGTATCCTCCTTTAAGAGGACCTATTGCTCACGCAGGTGCAGGAGTGGATTTAGCTATTTTCTCTCTTCATGTAGCAGGTGTTTCTTCTATTTTAGGTGCGATTAATTTCATAACTACTGTTATTAATATGCGAGCACCTGGAATTACTTGAGAACGGTTAAATTTATTTGTTTGATCAGTATTCCTAACTACAATTCTTCTTTTATTATCATTACCTGTACTAGCAGGAGCAATTACTATACTATTAACTGATCGAAACTTTAATACATCATTTTTCGATCCTTCTGGTGGTGGTGACCCTATTTTATTTCAGCATTTATTC
>Cavolinia_uncinata_unicata_FJ876868.1
--CCTTATATTTGATCTTTGGTGTTTGATGTGGGATAGTAGGTACTGGTTTATCTCTTTTAATTCGATATGAGTTAAGGATGCCCGGGACTTTACTAATAGACGGACATTTATATAATGTTATTGTGACTGCACATGCTTTCGTTATAATTTTTTTCCTTGTAATGCCAGTTTTAATTGGCGGTTTTGGTAACTGAATGTTACCTCTTTTAATTGGGGCACCCGATATGTCATTTCCTCGAATGAATAATCTTTCGTTCTGACTTCTTCCCCCCTCTTTTATCTTCTTACTATCAAGTTCTATGACTGAATCAGGGGTAGGAACTGGTTGAACAGTGTATCCTCCTTTAAGAGGACCTATTGCTCATGCAGGTGCAGGAGTGGATTTAGCTATTTTCTCTCTTCATGTAGCAGGTGTTTCTTCTATTTTAGGTGCGATTAATTTCATAACTACTGTTATTAATATGCGAGCACCTGGAATTACTTGAGAACGGTTAAATTTATTTGTTTGATCAGTATTCCTAACTACAATTCTTCTTTTATTATCATTACCTGTACTAGCAGGAGCAATTACTATACTGTTAACTGATCGAAACTTTAATACATCATTTTTCGACCCTTCTGG----------------------------------
>Cavolinia_uncinata_FJ876858.1
AACCTTATATTTGATCTTTGGTGTTTGATGTGGGATAGTAGGTACTGGTTTATCTCTTTTAATTCGGTATGAGTTAAGGATGCCCGGGACTTTACTAATAGACGGACATCTATATAATGTTATTGTAACTGCACATGCTTTCGTTATAATTTTTTTCCTTGTAATGCCAGTTTTAATTGGTGGTTTTGGTAACTGAATGTTACCTCTTTTAATTGGGGCACCCGATATGTCATTTCCTCGAATGAATAATCTTTCGTTCTGACTTCTTCCCCCCTCTTTTATCTTCTTATTATCAAGTTCTATAACTGAATCAGGGGTAGGAACTGGCTGAACAGTGTATCCTCCTTTAAGAGGACCTATTGCTCACGCAGGTGCAGGAGTGGATTTAGCTATTTTCTCTCTTCATGTAGCAGGTGTTTCTTCTATTTTAGGTGCAATTAATTTCATAACTACTGTTATTAATATGCGAGCACCTGGAATTACTTGAGAACGTTTAAATTTATTTGTTTGATCAGTATTCCTAACTACAATTCTTCTTTTACTATCATTACCTGTACTAGCAGGAGCAATTACTATACTATTAACTGATCGAAACTTTAATACATCATTTTTCGACCCTTCTGGTGGTGGTGACC-----------------------
>Cavolinia_uncinata_unicata_FJ876862.1
AACCTTATATTTGATCTTTGGTGTTTGATGTGGGATAGTAGGTACTGGTTTATCTCTTTTAATTCGATACGAGTTAAGGATGCCCGGGACTTTACTAATAGACGGACATCTATATAATGTTATTGTAACTGCACATGCCTTCGTTATAATTTTTTTCCTTGTAATGCCAGTTTTAATTGGTGGTTTTGGTAACTGAATGTTACCTCTTTTAATTGGGGCACCCGATATGTCATTTCCTCGAATGAATAATCTTTCGTTCTGACTTCTTCCCCCCTCTTTTATCTTCTTACTATCAAGTTCTATGACTGAATCGGGGGTAGGAACTGGTTGAACAGTGTATCCTCCTTTAAGAGGACCTATTGCTCACGCAGGTGCAGGAGTGGATTTAGCTATTTTCTCTCTTCATGTAGCAGGTGTTTCTTCTATTTTAGGTGCGATTAATTTCATAACTACTGTTATTAATATGCGAGCACCTGGAATTACTTGAGAACGGTTAAATTTATTTGTTTGATCAGTATTTCTAACTACAATTCTTCTTTTATTATCATTACCTGTACTAGCAGGAGCAATTACTATACTATTAACTGATCGAAACTTTAATACATCATTTTTCGATCCTTCTGGTGGTGGT---------------------------
>Cavolinia_gibbosa_FJ876856.1
-------------------------------------------------------------------------------------------------------GGACATTTATATAATGTCATTGTAACTGCACACGCCTTTGTTATAATTTTTTTTCTTGTTATACCAGTTTTAATTGGTGGATTCGGTAATTGAATATTACCACTTTTAATTGGGGCACCTGATATGTCATTTCCTCGAATGAATAATCTTTCATTCTGACTTCTTCCCCCTTCTTTTATTTTTTTACTATCAAGTTCTATAACTGAATCAGGGGTAGGGACTGGTTGAACAGTATACCCCCCTTTAAGAGGACCTATTGCCCACGCGGGTGCAGGAGTTGATTTAGCTATTTTTTCTCTTCATGTAGCAGGTGTTTCTTCTATTTTAGGTGCAATTAATTTCATGACTACTGTTATTAATATACGAGCACCTGGTATTACTTGAGAACGGCTAAATTTATTTGTTTGATCTGTATTTTTGACTACTATTCTTCTCTTACTATCATTACCTGTGTTAGCAGGGGCAATCACTATACTATTAACTGATCGAAACTTTAACACTTCGTTTTTCGACCCTTCTGGTGGTGGTGATCCTATTTTATTTCAACACTTATTC
>Cavolinia_globulosa_|FJ876857.1
AACCTTATATTTAATTTTTGGTGTTTGATGTGGTATGGTAGGTACTGGATTATCCTTACTGATTCGATATGAATTAAGGATGCCAGGTACATTACTAATGGATGGGCACTTATACAATGTGATTGTTACAGCCCATGCCTTCGTTATAATTTTTTTCTTGGTAATACCAGTTCTGATTGGAGGGTTTGGTAACTGAATGCTACCCCTATTAATTGGGGCCCCAGATATGTCATTCCCCCGAATGAATAACCTTTCTTTTTGACTTCTTCCTCCTTCTTTCATTTTTCTACTATCCAGATCTATGACTGAGTCGGGTGTAGGTACTGGTTGAACAGTATACCCTCCATTAAGAGGACCTATTGCACATGCCGGGGCAGGAGTTGACCTGGCAATTTTTTCATTACACGTGGCTGGTGTATCTTCTATTTTAGGAGCTATTAATTTCATGACTACTGTAATTAATATGCGAGCTCCAGGTATTACTTGGGAACGTTTAAATCTATTCGTATGATCGGTATTTCTTACTACAATCTTACTATTATTATCTTTACCTGTACTTGCTGGAGCTATTACAATGTTACTAACTGACCGGAATTTTAACACTTCGTTCTTTGACCCTTCCGGCGGTGGTGATCCTATTTTATTCCAACATTTATTT
>Cavolinia_tridentata_atlantica_FJ876861.1
AACCTTATACTTAATTTTCGGTGTTTGATGTGGTATAGTAGGTACTGGGCTGTCCTTATTAATTCGATATGAGTTAAGGATGCCGGGTACATTACTAATGGATGGACATTTATATAACGTAATTGTTACCGCCCACGCTTTCGTTATAATTTTTTTCTTGGTTATGCCGGTCTTAATTGGTGGATTCGGTAATTGAATACTACCTTTATTAATTGGGGCCCCAGATATGTCATTCCCTCGAATGAACAATCTATCTTTCTGGCTTCTTCCTCCTTCTTTCATTTTTTTGCTTTCTAGATCCATAACTGAGTCCGGGGTAGGTACTGGTTGAACAGTATACCCTCCTTTAAGGGGGCCTATTGCACATGCAGGGGCAGGGGTCGATCTAGCAATTTTTTCTTTACACGTGGCCGGTGTGTCTTCTATTTTAGGGGCGATCAATTTTATAACTACGGTAATTAATATGCGAGCACCTGGCATTACTTGAGAGCGTCTAAATCTCTTTGTGTGGTCAGTGTTCCTTACTACAATTCTACTACTACTATCTTTACCTGTGCTTGCTGGGGCCATTACAATG---------------------------------------------------------------------------------
