# Supplementary material for: Reexamination of the Species Assignment of Diacavolinia Pteropods Using DNA Barcoding
Source: PLoS One. 2013 Jan 15;8(1):e53889. doi: 10.1371/journal.pone.0053889 (PMC3545881; doi:10.1371/journal.pone.0053889)
Supplement: File S2 — Distance matrix (K2P) for the Cavoliniinae from this study and from Genbank. (XLSX) [file pone.0053889.s002.xlsx]

## Sheet: MatrixOutput
	Ocean Basin	Species	Acc. No.	1	2	3	4	5	6	7	8	9	10	11	12	13	14	15	16	17	18	19	20	21	22	23	24	25	26	27	28	29	30	31	32	33	34	35	36	37	38	39	40	41	42	43	44	45	46
1	Pacific	Diacavolinia vanutrechti	JX183614
2	Pacific	Diacavolinia vanutrechti	JX183615	0.00920271
3	Pacific	Diacavolinia vanutrechti	JX183616	0.00765712	0.00765712
4	Atlantic	Diacavolinia sp. *	JX183613	0.190017	0.183701	0.181613
5	Atlantic	Diacavolinia strangulata	JX183564	0.183913	0.177663	0.175597	0.018551
6	Atlantic	Diacavolinia strangulata	JX183565	0.190017	0.187902	0.181613	0.00304879	0.018551
7	Atlantic	Diacavolinia strangulata	JX183566	0.196653	0.190242	0.188124	0.0169787	0.0201578	0.0201283
8	Atlantic	Diacavolinia strangulata	JX183567	0.190017	0.183701	0.181613	0.00611628	0.0217106	0.00611628	0.0232979
9	Atlantic	Diacavolinia strangulata	JX183568	0.186014	0.179738	0.177663	0.0154113	0.0154333	0.0154113	0.0170032	0.018551
10	Atlantic	Diacavolinia strangulata	JX183569	0.190017	0.183701	0.181613	0.00458018	0.0169787	0.00458018	0.018551	0.00458018	0.0138488
11	Atlantic	Diacavolinia strangulata	JX183570	0.183493	0.177269	0.175211	0.00764714	0.0216822	0.00919035	0.0216822	0.00919035	0.0185276	0.00764714
12	Atlantic	Diacavolinia strangulata	JX183571	0.194507	0.188124	0.186014	0.00457494	0.0170032	0.00457494	0.018578	0.00764714	0.0138684	0.00610868	0.0107271
13	Atlantic	Diacavolinia strangulata	JX183572	0.19214	0.185797	0.183701	0.00152207	0.0169787	0.00152207	0.018551	0.00458018	0.0138488	0.00304879	0.00764714	0.00304588
14	Atlantic	Diacavolinia strangulata	JX183573	0.186014	0.183913	0.177663	0.0154113	0.0154333	0.0122911	0.0170032	0.018551	0.0123083	0.0138488	0.0185276	0.0138684	0.0138488
15	Atlantic	Diacavolinia strangulata	JX183574	0.190017	0.183701	0.181613	0	0.018551	0.00304879	0.0169787	0.00611628	0.0154113	0.00458018	0.00764714	0.00457494	0.00152207	0.0154113
16	Atlantic	Diacavolinia strangulata	JX183575	0.19214	0.185797	0.183701	0.0138327	0.0107383	0.0138327	0.0154113	0.0169577	0.0107383	0.0122775	0.0169403	0.0122911	0.0122775	0.0107383	0.0138327
17	Atlantic	Diacavolinia strangulata	JX183576	0.188124	0.181821	0.179738	0.0138488	0.0138684	0.0138488	0.0154333	0.0169787	0.0107531	0.0122911	0.0169577	0.0123083	0.0122911	0.00458018	0.0138488	0.00919035
18	Atlantic	Diacavolinia strangulata	JX183577	0.190017	0.187902	0.181613	0.00920271	0.0248902	0.00611628	0.0264877	0.0123083	0.0217106	0.0107531	0.0154113	0.0107383	0.00765712	0.018551	0.00920271	0.0201024	0.0201283
19	Atlantic	Diacavolinia strangulata	JX183578	0.186236	0.179946	0.177867	0.0107271	0.0107383	0.0138327	0.0122911	0.0169577	0.0107383	0.0122775	0.0153778	0.0122911	0.0122775	0.0107383	0.0107271	0.00610458	0.00919035	0.0201024
20	Atlantic	Diacavolinia strangulata	JX183579	0.190017	0.183701	0.181613	0.00920271	0.0217106	0.00920271	0.0232979	0.00920271	0.018551	0.00765712	0.0122911	0.0107383	0.00765712	0.018551	0.00920271	0.0169577	0.0169787	0.0154333	0.0169577
21	Atlantic	Diacavolinia strangulata	JX183580	0.186014	0.179738	0.177663	0.0154113	0.00920271	0.0154113	0.0170032	0.018551	0.0123083	0.0138488	0.0185276	0.0138684	0.0138488	0.0123083	0.0154113	0.00764714	0.0107531	0.0217106	0.00764714	0.018551
22	Atlantic	Diacavolinia strangulata	JX183581	0.190017	0.183701	0.181613	0.00304879	0.0154113	0.00304879	0.0169787	0.00611628	0.0122911	0.00458018	0.00919035	0.00457494	0.00152207	0.0122911	0.00304879	0.0107271	0.0107383	0.00920271	0.0107271	0.00611628	0.0122911
23	Atlantic	Diacavolinia strangulata	JX183582	0.196653	0.190242	0.188124	0.00610868	0.0154333	0.00610868	0.0170032	0.00919035	0.0123083	0.00764714	0.0122775	0.00458018	0.00457494	0.0123083	0.00610868	0.0107383	0.0107531	0.0122911	0.0107383	0.0122911	0.0123083	0.00610868
24	Atlantic	Diacavolinia strangulata	JX183583	0.189796	0.183493	0.18141	0.00764714	0.023267	0.00764714	0.0248568	0.00764714	0.0201024	0.00610868	0.0107271	0.00918151	0.00610868	0.0201024	0.00764714	0.0185077	0.0185276	0.0138488	0.0185077	0.0107383	0.0201024	0.00764714	0.0107271
25	Atlantic	Diacavolinia strangulata	JX183584	0.194272	0.187902	0.185797	0.0169577	0.0138488	0.0169577	0.0217106	0.0201024	0.0169787	0.0153928	0.0200801	0.0154113	0.0153928	0.0169787	0.0169577	0.0122775	0.0154113	0.023267	0.0122775	0.023267	0.00764714	0.0169577	0.0138488	0.0216573
26	Atlantic	Diacavolinia strangulata	JX183585	0.191694	0.18958	0.183291	0.00764068	0.0200801	0.00764068	0.0216573	0.0107271	0.0169403	0.00918151	0.0138202	0.0091762	0.00610458	0.0169403	0.00764068	0.0153665	0.0153778	0.0138327	0.0153665	0.0107271	0.0169403	0.00457318	0.0107194	0.0122674	0.0216361
27	Atlantic	Diacavolinia strangulata	JX183586	0.196653	0.190242	0.188124	0.00919035	0.0154333	0.00919035	0.0170032	0.0122911	0.0123083	0.0107383	0.0122775	0.00765712	0.00764714	0.0123083	0.00919035	0.0107383	0.0107531	0.0154113	0.0107383	0.0154113	0.0123083	0.00919035	0.00611628	0.0138327	0.0138488	0.0138202
28	Atlantic	Diacavolinia sp. juvenile	JX183587	0.187902	0.181613	0.179534	0.00765712	0.0232979	0.00765712	0.0248902	0.00765712	0.0201283	0.00611628	0.0107383	0.00919035	0.00611628	0.0201283	0.00765712	0.0185276	0.018551	0.0138684	0.0185276	0.0107531	0.0201283	0.00765712	0.0107383	0.00919035	0.0216822	0.0122775	0.0138488
29	Atlantic	Diacavolinia sp. juvenile	JX183588	0.185797	0.179534	0.177464	0.0138327	0.0138488	0.0169577	0.0154113	0.0185276	0.0138488	0.0153928	0.0185077	0.0154113	0.0153928	0.0138488	0.0138327	0.00918151	0.0122911	0.023267	0.00610458	0.0201024	0.0107383	0.0138327	0.0138488	0.0216573	0.0153928	0.0184915	0.0107383	0.0216822
30	Atlantic	Diacavolinia sp. juvenile	JX183589	0.190017	0.183701	0.181613	0.0122775	0.00919035	0.0122775	0.0138488	0.0153928	0.00919035	0.0107271	0.0153778	0.0107383	0.0107271	0.00919035	0.0122775	0.00457318	0.00764714	0.0185276	0.00457318	0.0153928	0.00610868	0.00918151	0.00919035	0.0169403	0.0107271	0.0138112	0.00919035	0.0169577	0.00764068
31	Atlantic	Diacavolinia sp. juvenile	JX183590	0.19214	0.185797	0.183701	0.00611628	0.0217106	0.00611628	0.0232979	0.00611628	0.018551	0.00458018	0.00919035	0.00764714	0.00458018	0.018551	0.00611628	0.0169577	0.0169787	0.0123083	0.0169577	0.00920271	0.018551	0.00611628	0.00610868	0.00764714	0.0201024	0.0107271	0.0122911	0.00765712	0.0201024	0.0153928
32	Atlantic	Diacavolinia sp. juvenile	JX183591	0.188124	0.181821	0.179738	0.0154113	0.018578	0.0154113	0.0201578	0.018551	0.0123083	0.0138488	0.0216822	0.0138684	0.0138488	0.0154333	0.0154113	0.0138488	0.0138684	0.0217106	0.0138488	0.018551	0.0154333	0.0122911	0.0123083	0.0201024	0.0201283	0.0169403	0.0154333	0.0201283	0.0169787	0.0122911	0.018551
33	Atlantic	Diacavolinia sp. juvenile	JX183592	0.196413	0.190017	0.187902	0.00458018	0.0201283	0.00458018	0.018551	0.00765712	0.0169787	0.00611628	0.0107383	0.00610868	0.00304879	0.0169787	0.00458018	0.0153928	0.0154113	0.0107531	0.0153928	0.0107531	0.0169787	0.00458018	0.00764714	0.00919035	0.0185276	0.00918151	0.0107383	0.00920271	0.0185276	0.0122775	0.00765712	0.0169787
34	Atlantic	Diacavolinia sp. juvenile	JX183593	0.19237	0.186014	0.183913	0.0154113	0.0154333	0.0154113	0.0170032	0.018551	0.00920271	0.0138488	0.0185276	0.0138684	0.0138488	0.0123083	0.0154113	0.0107383	0.0107531	0.0217106	0.0107383	0.018551	0.0123083	0.0122911	0.00920271	0.0201024	0.0169787	0.0169403	0.0123083	0.0201283	0.0138488	0.00919035	0.0154113	0.0123083	0.0169787
35	Atlantic	Diacavolinia sp. juvenile	JX183594	0.188124	0.181821	0.179738	0.0169787	0.0138684	0.0169787	0.018578	0.0201283	0.0107531	0.0154113	0.0201024	0.0154333	0.0154113	0.0107531	0.0169787	0.00919035	0.0123083	0.0232979	0.00919035	0.0201283	0.0107531	0.0138488	0.0138684	0.0216822	0.0122911	0.0185077	0.0138684	0.0217106	0.0122911	0.00764714	0.0201283	0.0170032	0.018551	0.0138684
36	Atlantic	Diacavolinia sp. juvenile	JX183595	0.19214	0.185797	0.183701	0.00152207	0.0169787	0.00152207	0.018551	0.00458018	0.0138488	0.00304879	0.00764714	0.00304588	0	0.0138488	0.00152207	0.0122775	0.0122911	0.00765712	0.0122775	0.00765712	0.0138488	0.00152207	0.00457494	0.00610868	0.0153928	0.00610458	0.00764714	0.00611628	0.0153928	0.0107271	0.00458018	0.0138488	0.00304879	0.0138488	0.0154113
37	Atlantic	Diacavolinia sp. juvenile	JX183596	0.186014	0.179738	0.177663	0.018551	0.018578	0.0217106	0.0201578	0.0248902	0.0154333	0.0201283	0.0201024	0.0201578	0.0201283	0.018578	0.018551	0.0169787	0.0170032	0.0280902	0.0138488	0.0248902	0.018578	0.018551	0.018578	0.0264517	0.0232979	0.0216573	0.018578	0.0264877	0.0169787	0.0154113	0.0248902	0.018578	0.0232979	0.0154333	0.0201578	0.0201283
38	Atlantic	Diacavolinia sp. juvenile	JX183597	0.196413	0.190017	0.187902	0.0169577	0.018551	0.0185276	0.018551	0.0216822	0.0154113	0.0169577	0.0201283	0.0169787	0.0169577	0.0154113	0.0169577	0.0138327	0.0107383	0.0216822	0.0122775	0.0216822	0.0154113	0.0153928	0.0154113	0.0232396	0.0201024	0.0200613	0.0154113	0.0201024	0.0153928	0.0122775	0.0216822	0.018551	0.0201024	0.0154113	0.0169787	0.0169577	0.0201283
39	Atlantic	Diacavolinia atlantica	JX183598	0.188124	0.181821	0.179738	0.0107383	0.00765712	0.0107383	0.0123083	0.0138488	0.00765712	0.00919035	0.0138327	0.00920271	0.00919035	0.00765712	0.0107383	0.00304588	0.00611628	0.0169787	0.00304588	0.0138488	0.00458018	0.00764714	0.00765712	0.0153928	0.00919035	0.0122674	0.00765712	0.0154113	0.00610868	0.00152149	0.0138488	0.0107531	0.0122911	0.00765712	0.00611628	0.00919035	0.0138684	0.0107383
40	Atlantic	Diacavolinia atlantica	JX183599	0.190017	0.183701	0.181613	0.00304879	0.018551	0.00304879	0.0201283	0.00304879	0.0154113	0.00152207	0.00610868	0.00457494	0.00152207	0.0154113	0.00304879	0.0138327	0.0138488	0.00920271	0.0138327	0.00611628	0.0154113	0.00304879	0.00610868	0.00457494	0.0169577	0.00764068	0.00919035	0.00458018	0.0169577	0.0122775	0.00304879	0.0154113	0.00458018	0.0154113	0.0169787	0.00152207	0.0217106	0.0185276	0.0107383
41	Atlantic	Diacavolinia atlantica	JX183600	0.19237	0.186014	0.183913	0.00610868	0.0123083	0.00610868	0.0138684	0.00919035	0.00920271	0.00764714	0.0122775	0.00458018	0.00457494	0.00920271	0.00610868	0.00764714	0.00765712	0.0122911	0.00764714	0.00919035	0.00920271	0.00304588	0.00304879	0.0107271	0.0138488	0.00763774	0.00611628	0.0107383	0.0107383	0.00610868	0.00919035	0.00920271	0.00764714	0.00920271	0.0107531	0.00457494	0.0154333	0.0122911	0.00458018	0.00610868
42	Atlantic	Diacavolinia atlantica	JX183601	0.191914	0.185585	0.183493	0.00457494	0.0169577	0.00457494	0.0185276	0.00764714	0.0138327	0.00610868	0.0107271	0.00610458	0.00304588	0.0138327	0.00457494	0.0122674	0.0122775	0.0107383	0.0122674	0.00764714	0.0138327	0.00152149	0.00764068	0.00918151	0.0185077	0.00304588	0.0107271	0.00919035	0.0153778	0.0107194	0.00764714	0.0138327	0.00610868	0.0138327	0.0153928	0.00304588	0.0185276	0.0169403	0.00918151	0.00457494	0.00457318
43	Atlantic	Diacavolinia robusta	JX183560	0.187902	0.181613	0.179534	0.0122775	0.0122911	0.0153928	0.0138488	0.0185276	0.0122911	0.0138327	0.0169403	0.0138488	0.0138327	0.0122911	0.0122775	0.00764068	0.0107383	0.0201024	0.00457318	0.0185276	0.00919035	0.0122775	0.0122911	0.0200801	0.0138327	0.0169265	0.0122911	0.0201024	0.00764068	0.00610458	0.0185276	0.0154113	0.0169577	0.0122911	0.0107383	0.0138327	0.0154113	0.0138327	0.00457494	0.0153928	0.00919035	0.0138202
44	Atlantic	Diacavolinia robusta	JX183561	0.19214	0.185797	0.183701	0.00458018	0.0201283	0.00458018	0.0217106	0.00458018	0.0169787	0.00304879	0.00764714	0.00610868	0.00304879	0.0169787	0.00458018	0.0153928	0.0154113	0.0107531	0.0153928	0.00765712	0.0169787	0.00458018	0.00764714	0.00610868	0.0185276	0.00918151	0.0107383	0.00611628	0.0185276	0.0138327	0.00458018	0.0169787	0.00611628	0.0169787	0.018551	0.00304879	0.0232979	0.0201024	0.0122911	0.00152207	0.00764714	0.00610868	0.0169577
45	Atlantic	Diacavolinia robusta	JX183562	0.19214	0.185797	0.183701	0.00458018	0.0201283	0.00765712	0.018551	0.0107531	0.0169787	0.00920271	0.0122911	0.00919035	0.00611628	0.0169787	0.00458018	0.0153928	0.0154113	0.0138684	0.0122775	0.0107531	0.0169787	0.00458018	0.0107383	0.0122911	0.0216822	0.00918151	0.0138488	0.0123083	0.0153928	0.0138327	0.0107531	0.0169787	0.00920271	0.0169787	0.018551	0.00611628	0.0201283	0.0185276	0.0122911	0.00765712	0.00764714	0.00610868	0.0138327	0.00920271
46	Atlantic	Diacavolinia robusta	JX183563	0.188124	0.181821	0.179738	0.0138488	0.00765712	0.0138488	0.0154333	0.0169787	0.00765712	0.0122911	0.0169577	0.0123083	0.0122911	0.0107531	0.0138488	0.00610868	0.00920271	0.0201283	0.00610868	0.0169787	0.00765712	0.0107383	0.0107531	0.0185276	0.0122911	0.0153778	0.0107531	0.018551	0.00919035	0.00457494	0.0169787	0.0138684	0.0154113	0.0107531	0.00920271	0.0122911	0.0170032	0.0138488	0.00304879	0.0138488	0.00765712	0.0122775	0.00764714	0.0154113	0.0154113
47	Atlantic	Diacavolinia elegans	JX183602	0.181821	0.175597	0.177663	0.0201283	0.0138684	0.0201283	0.0217426	0.0232979	0.0170032	0.018551	0.023267	0.018578	0.018551	0.0138684	0.0201283	0.0122911	0.0154333	0.0264877	0.0122911	0.0232979	0.0107531	0.0169787	0.0170032	0.0248568	0.0154113	0.0216573	0.0170032	0.0248902	0.0154113	0.0107383	0.0232979	0.0201578	0.0217106	0.0170032	0.0123083	0.018551	0.0201578	0.0201283	0.00920271	0.0201283	0.0138684	0.0185276	0.0138488	0.0217106	0.0217106	0.0123083
48	Atlantic	Diacavolinia elegans	JX183603	0.19214	0.185797	0.183701	0.00152207	0.0169787	0.00152207	0.018551	0.00458018	0.0138488	0.00304879	0.00764714	0.00304588	0	0.0138488	0.00152207	0.0122775	0.0122911	0.00765712	0.0122775	0.00765712	0.0138488	0.00152207	0.00457494	0.00610868	0.0153928	0.00610458	0.00764714	0.00611628	0.0153928	0.0107271	0.00458018	0.0138488	0.00304879	0.0138488	0.0154113	0	0.0201283	0.0169577	0.00919035	0.00152207	0.00457494	0.00304588	0.0138327	0.00304879	0.00611628	0.0122911
49	Atlantic	Diacavolinia elegans	JX183604	0.19214	0.185797	0.183701	0.00152207	0.0169787	0.00152207	0.018551	0.00458018	0.0138488	0.00304879	0.00764714	0.00304588	0	0.0138488	0.00152207	0.0122775	0.0122911	0.00765712	0.0122775	0.00765712	0.0138488	0.00152207	0.00457494	0.00610868	0.0153928	0.00610458	0.00764714	0.00611628	0.0153928	0.0107271	0.00458018	0.0138488	0.00304879	0.0138488	0.0154113	0	0.0201283	0.0169577	0.00919035	0.00152207	0.00457494	0.00304588	0.0138327	0.00304879	0.00611628	0.0122911
50	Atlantic	Diacavolinia elegans	JX183605	0.200972	0.194507	0.19237	0.00919035	0.018578	0.00919035	0.0201578	0.0122911	0.0154333	0.0107383	0.0153928	0.00765712	0.00764714	0.0154333	0.00919035	0.0138488	0.0138684	0.0154113	0.0138488	0.0154113	0.0154333	0.00919035	0.00304879	0.0138327	0.0169787	0.0138202	0.00920271	0.0138488	0.0169787	0.0122911	0.00919035	0.0154333	0.0107383	0.0123083	0.0170032	0.00764714	0.0217426	0.018551	0.0107531	0.00919035	0.00611628	0.0107271	0.0154113	0.0107383	0.0138488	0.0138684
51	Atlantic	Diacavolinia elegans	JX183606	0.190017	0.183701	0.181613	0.00611628	0.0217106	0.00611628	0.0232979	0.00611628	0.018551	0.00458018	0.00919035	0.00764714	0.00458018	0.018551	0.00611628	0.0169577	0.0169787	0.0123083	0.0169577	0.00920271	0.018551	0.00611628	0.00919035	0.00457494	0.0201024	0.0107271	0.0122911	0.00458018	0.0201024	0.0153928	0.00611628	0.018551	0.00765712	0.018551	0.0201283	0.00458018	0.0248902	0.0185276	0.0138488	0.00304879	0.00919035	0.00764714	0.0185276	0.00458018	0.0107531	0.0169787
52	Atlantic	Diacavolinia elegans	JX183607	0.194507	0.188124	0.186014	0.0107383	0.0170032	0.0107383	0.018578	0.0138488	0.0138684	0.0122911	0.0169577	0.00920271	0.00919035	0.0138684	0.0107383	0.0122911	0.0123083	0.0169787	0.0122911	0.0138488	0.0138684	0.00764714	0.00765712	0.0122775	0.018551	0.0122674	0.0107531	0.0154113	0.0154113	0.0107383	0.0138488	0.0107531	0.0122911	0.0138684	0.0154333	0.00919035	0.0201578	0.0169787	0.00920271	0.0107383	0.00458018	0.00918151	0.0138488	0.0122911	0.0122911	0.0123083
53	Atlantic	Diacavolinia elegans	JX183608	0.190017	0.183701	0.181613	0.00304879	0.018551	0.00304879	0.0201283	0.00304879	0.0154113	0.00152207	0.00610868	0.00457494	0.00152207	0.0154113	0.00304879	0.0138327	0.0138488	0.00920271	0.0138327	0.00611628	0.0154113	0.00304879	0.00610868	0.00457494	0.0169577	0.00764068	0.00919035	0.00458018	0.0169577	0.0122775	0.00304879	0.0154113	0.00458018	0.0154113	0.0169787	0.00152207	0.0217106	0.0185276	0.0107383	0	0.00610868	0.00457494	0.0153928	0.00152207	0.00765712	0.0138488
54	Atlantic	Diacavolinia elegans	JX183609	0.194042	0.187686	0.185585	0.00457494	0.0185276	0.00457494	0.0201024	0.00764714	0.0153928	0.00610868	0.0107271	0.00457318	0.00304588	0.0153928	0.00457494	0.0138202	0.0138327	0.0107383	0.0138202	0.0107383	0.0153928	0.00457494	0.00610458	0.00918151	0.0169403	0.0091762	0.00918151	0.00919035	0.0169403	0.0122674	0.00764714	0.0153928	0.00610868	0.0153928	0.0169577	0.00304588	0.0216822	0.0185077	0.0107271	0.00457494	0.00610458	0.00610458	0.0153778	0.00610868	0.00919035	0.0138327
55	Atlantic	Diacavolinia elegans	JX183610	0.190017	0.183701	0.181613	0.00304879	0.018551	0.00304879	0.0201283	0.00304879	0.0154113	0.00152207	0.00610868	0.00457494	0.00152207	0.0154113	0.00304879	0.0138327	0.0138488	0.00920271	0.0138327	0.00611628	0.0154113	0.00304879	0.00610868	0.00457494	0.0169577	0.00764068	0.00919035	0.00458018	0.0169577	0.0122775	0.00304879	0.0154113	0.00458018	0.0154113	0.0169787	0.00152207	0.0217106	0.0185276	0.0107383	0	0.00610868	0.00457494	0.0153928	0.00152207	0.00765712	0.0138488
56	Atlantic	Diacavolinia elegans	JX183611	0.198808	0.19237	0.190242	0.00764714	0.0170032	0.00764714	0.018578	0.0107383	0.0138684	0.00919035	0.0138327	0.00611628	0.00610868	0.0138684	0.00764714	0.0122911	0.0123083	0.0138488	0.0122911	0.0138488	0.0138684	0.00764714	0.00152207	0.0122775	0.0154113	0.0122674	0.00765712	0.0122911	0.0154113	0.0107383	0.00764714	0.0138684	0.00919035	0.0107531	0.0154333	0.00610868	0.0201578	0.0169787	0.00920271	0.00764714	0.00458018	0.00918151	0.0138488	0.00919035	0.0122911	0.0123083
57	Atlantic	Diacavolinia elegans	JX183612	0.179738	0.173539	0.175597	0.0138488	0.0107531	0.0169787	0.0154333	0.0201283	0.0107531	0.0154113	0.0185276	0.0154333	0.0154113	0.0138684	0.0138488	0.00919035	0.0123083	0.0232979	0.00610868	0.0201283	0.0107531	0.0138488	0.0138684	0.0216822	0.0154113	0.0185077	0.0138684	0.0217106	0.00919035	0.00764714	0.0201283	0.0138684	0.018551	0.0107531	0.0123083	0.0154113	0.0107531	0.0154113	0.00611628	0.0169787	0.0107531	0.0153928	0.00764714	0.018551	0.0154113	0.00920271
58	Atlantic	Cavolinia longirostris	FJ876859.1	0.186348	0.181853	0.177399	0.00822387	0.0233396	0.00656824	0.021636	0.00822387	0.021636	0.00656824	0.0115346	0.00987074	0.00656824	0.0182461	0.00822387	0.0199111	0.0182461	0.0132239	0.0182461	0.0115517	0.0199382	0.00822387	0.0115346	0.00987074	0.021606	0.0131883	0.0148791	0.00656824	0.0233067	0.0182219	0.00822387	0.021636	0.009885	0.021636	0.0233396	0.00656824	0.0284854	0.0199111	0.0165598	0.00491807	0.0115346	0.00987074	0.021606	0.00656824	0.0132239	0.0199382
59	Atlantic	Cavolinia longirostris	FJ876860.1	0.183461	0.17882	0.174223	0.00340717	0.0172453	0.00170068	0.0207664	0.00340717	0.0154939	0.00170068	0.00682821	0.00511294	0.00170068	0.0137487	0.00340717	0.0119955	0.0120096	0.00856185	0.0120096	0.00683771	0.0137487	0.00340717	0.00682821	0.00511294	0.0154738	0.0085413	0.0102765	0.0051195	0.0172221	0.0119955	0.00340717	0.0172453	0.0051195	0.0172453	0.0154939	0.00170068	0.0243125	0.0172221	0.0102765	0	0.00682821	0.00511294	0.0154738	0.00170068	0.00856185	0.0137487
60	Indian	Cavolinia uncinata	FJ876864.1	0.209398	0.203056	0.205161	0.24011	0.224688	0.242377	0.2358	0.242377	0.2358	0.242377	0.2358	0.238052	0.24011	0.231326	0.24011	0.233368	0.229103	0.249242	0.233753	0.24011	0.2358	0.237852	0.240315	0.2358	0.236	0.240525	0.240315	0.237852	0.235605	0.231516	0.242377	0.2358	0.237852	0.238052	0.231326	0.24011	0.2358	0.233753	0.233558	0.242377	0.238052	0.238052	0.236	0.244655	0.237852	0.229103
61	Indian	Cavolinia uncinata	FJ876865.1	0.214883	0.20854	0.210645	0.241089	0.22581	0.243337	0.234601	0.243337	0.236823	0.243337	0.241298	0.24355	0.241089	0.232389	0.241089	0.234408	0.230186	0.250139	0.2348	0.241089	0.236823	0.238852	0.241298	0.236823	0.239265	0.241512	0.241298	0.238852	0.236625	0.232583	0.243337	0.236823	0.238852	0.239056	0.232389	0.241089	0.236823	0.2348	0.234601	0.243337	0.239056	0.239056	0.237028	0.245594	0.238852	0.230186
62	Atlantic	Cavolinia uncinata	FJ876866.1	0.232783	0.221818	0.228368	0.243994	0.235216	0.24855	0.2397	0.250844	0.248791	0.24855	0.241512	0.244225	0.246267	0.237453	0.243994	0.23948	0.235216	0.246267	0.237674	0.24855	0.241958	0.243994	0.244225	0.246503	0.242189	0.244462	0.241958	0.253148	0.2332	0.237674	0.246267	0.241958	0.243994	0.246503	0.241958	0.246267	0.235216	0.241732	0.2397	0.24855	0.244225	0.241958	0.239927	0.250844	0.241732	0.237453
63	Atlantic	Cavolinia uncinata unicata	FJ876863.1	0.224178	0.21767	0.21983	0.237453	0.228766	0.237453	0.2332	0.244225	0.237674	0.241958	0.235005	0.237674	0.2397	0.230978	0.237453	0.232989	0.2332	0.235216	0.23119	0.241958	0.235432	0.237453	0.237674	0.239927	0.235654	0.237902	0.235432	0.246503	0.226765	0.23119	0.2397	0.235432	0.237453	0.239927	0.230978	0.2397	0.228766	0.235216	0.2332	0.241958	0.237674	0.235432	0.233417	0.244225	0.235216	0.230978
64	Atlantic	Cavolinia uncinata unicata	FJ876867.1	0.230571	0.219653	0.226175	0.237237	0.232989	0.241732	0.232989	0.243994	0.241958	0.241732	0.2348	0.237453	0.23948	0.235216	0.237237	0.232783	0.232989	0.23948	0.230978	0.241732	0.235216	0.237237	0.237453	0.2397	0.235432	0.237674	0.235216	0.246267	0.226563	0.2332	0.23948	0.235216	0.237237	0.2397	0.235216	0.23948	0.228564	0.235005	0.232989	0.241732	0.237453	0.235216	0.2332	0.243994	0.235005	0.235216
65	Atlantic	Cavolinia uncinata unicata	FJ876868.1	0.234992	0.227998	0.230319	0.244946	0.238016	0.244946	0.242789	0.25221	0.250036	0.249776	0.242312	0.245193	0.247355	0.235646	0.244946	0.240161	0.238016	0.242547	0.238016	0.249776	0.245193	0.244946	0.245193	0.247608	0.245447	0.245447	0.242789	0.254655	0.233513	0.238252	0.247355	0.242789	0.244946	0.247608	0.242789	0.247355	0.235646	0.240161	0.240397	0.249776	0.245193	0.242789	0.240639	0.25221	0.242547	0.238016
66	Atlantic	Cavolinia uncinata	FJ876858.1	0.235746	0.233452	0.235746	0.252102	0.245252	0.252102	0.245252	0.259279	0.257129	0.256876	0.249502	0.252344	0.254483	0.245252	0.252102	0.247374	0.247605	0.249733	0.245484	0.256876	0.252344	0.252102	0.252344	0.254731	0.252593	0.252593	0.249969	0.261695	0.2408	0.245484	0.254483	0.254731	0.252102	0.254731	0.249969	0.254483	0.24291	0.247374	0.247605	0.256876	0.252344	0.249969	0.247842	0.259279	0.249733	0.245252
67	Atlantic	Cavolinia uncinata unicata	FJ876862.1	0.235417	0.223975	0.230809	0.240068	0.23331	0.244763	0.237951	0.247127	0.244993	0.244763	0.23753	0.240287	0.24241	0.235625	0.240068	0.235417	0.23331	0.24241	0.233519	0.244763	0.240287	0.240068	0.240287	0.247363	0.240513	0.240513	0.237951	0.249502	0.228911	0.233519	0.24241	0.242635	0.240068	0.242635	0.237951	0.24241	0.231006	0.235417	0.235625	0.244763	0.240287	0.237951	0.23584	0.247127	0.237737	0.23331
68	Atlantic	Cavolinia gibbosa	FJ876856.1	0.200243	0.200243	0.2027	0.243749	0.230555	0.243749	0.233166	0.249125	0.249125	0.249125	0.240841	0.243749	0.24643	0.233166	0.243749	0.243501	0.233166	0.241082	0.236026	0.243749	0.235791	0.243749	0.243749	0.241331	0.238195	0.24427	0.241082	0.249125	0.230777	0.236026	0.24643	0.251835	0.243749	0.24643	0.243749	0.24643	0.235791	0.240841	0.238429	0.249125	0.243749	0.241331	0.238672	0.251835	0.241082	0.238429
69	Atlantic	Cavolinia globulosa	|FJ876857.1	0.208677	0.204485	0.19826	0.233528	0.227157	0.231345	0.23589	0.237924	0.224997	0.233528	0.231504	0.231504	0.233528	0.224997	0.233528	0.235721	0.231504	0.235721	0.23167	0.233528	0.233693	0.233528	0.231504	0.238098	0.231345	0.229486	0.240315	0.231345	0.23167	0.229486	0.235721	0.227157	0.235721	0.227157	0.224997	0.233528	0.227157	0.2405	0.231504	0.235721	0.233693	0.231504	0.23167	0.237924	0.233528	0.231504
70	Indian	Cavolinia tridentata atlantica	FJ876861.1	0.236846	0.224376	0.229327	0.226166	0.223873	0.226166	0.243826	0.226166	0.228787	0.231092	0.228787	0.223873	0.226166	0.226324	0.226166	0.233573	0.228787	0.231092	0.231263	0.231092	0.228787	0.226166	0.228787	0.226166	0.231092	0.226491	0.231263	0.228623	0.22896	0.231441	0.231092	0.231263	0.228623	0.231263	0.231263	0.226166	0.223873	0.233935	0.231263	0.228623	0.226324	0.223873	0.233935	0.231092	0.226166	0.226324
		* Since not informative, not included in Figure 3
[truncated: 24 more columns]

## Sheet: Caption
Table. Estimates of Evolutionary Divergence between Sequences
The number of base substitutions per site from between sequences are shown. Analyses were conducted using the Kimura 2-parameter model [1]. The analysis involved 70 nucleotide sequences. Codon positions included were 1st+2nd+3rd+Noncoding. All ambiguous positions were removed for each sequence pair. There were a total of 658 positions in the final dataset. Evolutionary analyses were conducted in …
1. Kimura M. (1980). A simple method for estimating evolutionary rate of base substitutions through comparative studies of nucleotide sequences. Journal of Molecular Evolution 16:111-120.
2. Tamura K., Peterson D., Peterson N., Stecher G., Nei M., and Kumar S. (2011). MEGA5: Molecular Evolutionary Genetics Analysis using Maximum Likelihood, Evolutionary Distance, and Maximum Parsimony Methods. Molecular Biology and Evolution (In Press).
Disclaimer: Although utmost care has been taken to ensure the correctness of the caption, the caption text is provided "as is" without any warranty of any kind. Authors advise the user to carefully check the caption prior to its use for any purpose and report any errors or problems to the authors immediately (www.megasoftware.net). In no event shall the authors and their employers be liable for a…
